# Supplementary material for: Understanding the Role of the Antioxidant Drug Erdosteine and Its Active Metabolite on Staphylococcus aureus Methicillin Resistant Biofilm Formation
Source: Antioxidants (Basel). 2021 Nov 29;10(12):1922. doi: 10.3390/antiox10121922 (PMC8698571; doi:10.3390/antiox10121922)
Supplement: Supplementary file 1 [file antioxidants-10-01922-s001.zip]

Archive with 5 entries (5 files):
- Supplementary materials.pdf
- Table S4.xlsx
- Table S5.xlsx
- Table S6.xlsx
- Table S7.xlsx
