# Supplementary material for: Understanding the Role of the Antioxidant Drug Erdosteine and Its Active Metabolite on Staphylococcus aureus Methicillin Resistant Biofilm Formation
Source: Antioxidants (Basel). 2021 Nov 29;10(12):1922. doi: 10.3390/antiox10121922 (PMC8698571; doi:10.3390/antiox10121922)
Supplement: Supplementary file 1 [file antioxidants-10-01922-s001.zip › Table S4.xlsx]

## Sheet: Qualitative proteins
Accession	Description	Exp. q-value: Combined	Sum PEP Score	Coverage [%]	# Peptides	# PSMs	# Unique Peptides	# Protein Groups	# AAs	MW [kDa]	calc. pI	Score Sequest HT: Sequest HT	Abundance: F1: Control, ATCC43300, 1	Abundance: F14: Control, ATCC43300, 2	Abundance: F15: Control, ATCC43300, 3	Abundance: F16: Control, ATCC43300, 4	Abundance: F17: Control, ATCC43300, 5	Abundance: F18: Control, ATCC43300, 6	Abundance: F19: Metabolite I, ATCC43300, 1	Abundance: F20: Metabolite I, ATCC43300, 2	Abundance: F21: Metabolite I, ATCC43300, 3	Abundance: F22: Metabolite I, ATCC43300, 4	Abundance: F23: Metabolite I, ATCC43300, 5	Abundance: F24: Metabolite I, ATCC43300, 6	Abundances (Average): ATCC43300, Control	Abundances (Average): ATCC43300, Metabolite I	Abundances (Average) CV [%]: ATCC43300, Control	Abundances (Average) CV [%]: ATCC43300, Metabolite I	Abundance Ratio: (ATCC43300, Control) / (ATCC43300, Metabolite I)	Abundance Ratio: (ATCC43300, Metabolite I) / (ATCC43300, Control)	Abundance Ratio Adj. P-Value
A0A6G3DVP1	(D)CMP kinase (Fragment) OS=Staphylococcus aureus OX=1280 GN=cmk PE=4 SV=1	0	10.542	19	2	10	2	1	149	15.8	5.76	23.44	1.70406e+06	1.6e+06	1.73262e+06	1.58239e+06	1.59578e+06	1.35862e+06	841800	821047	828023	976009	1.00348e+06	866949	85.6	57.5	5.38	12.67	1.488	0.672043	2.74223e-05
A0A033UVZ4	1,4-dihydroxy-2-naphthoyl-CoA synthase OS=Staphylococcus aureus C0673 OX=1413510 GN=menB PE=3 SV=1	0	13.62	10	3	30	2	1	272	30.4	5.73	75.08	2.79701e+06	2.82522e+06	2.59224e+06	2.70632e+06	2.73235e+06	2.27202e+06	1.75042e+06	2.07287e+06	1.87546e+06	2.30149e+06	2.26172e+06	2.37134e+06	150.8	131.8	5.65	11.01	1.144	0.874126	1
A0A077UIC7	1,4-dihydroxy-2-naphthoyl-CoA synthase OS=Staphylococcus aureus OX=1280 GN=menB PE=3 SV=1	0	4.156	8	2	7	1	1	273	30.4	5.44	16.78				38184.3			15952.9		16008.9				17.7	10.4		6.86	1.7	0.588235
A0A0U1MBX6	10 kDa chaperonin OS=Staphylococcus aureus OX=1280 GN=groES PE=3 SV=1	0	9.551	24	2	9	2	1	94	10.4	4.7	26.3	264680	294543	309079	297523	322074	43955.5	94716.6	101304	92773.4	177988	174787	199625	51.4	26.8	40.26	18.11	1.921	0.520562	0.699513
A0A0E0VSB5	1-pyrroline-5-carboxylate dehydrogenase OS=Staphylococcus aureus subsp. aureus 71193 OX=1155084 GN=rocA PE=3 SV=1	0	7.224	5	2	7	2	1	516	57.1	5.14	16.32	19822.5			18901.8									10.5		4.65		100	0.01
A0A077UQ49	2,3-bisphosphoglycerate-dependent phosphoglycerate mutase OS=Staphylococcus aureus OX=1280 GN=pgm_1 PE=3 SV=1	0	9.628	12	2	8	2	1	228	26.7	5.39	16.55	39335.5	27861.3	48887.4	80206.2	72135.6	90586.1	62379.2	41718.1	47727.7	170169	143254	141169	29.7	55.6	44.36	40.56	0.534	1.87266	0.129306
A0A090M0Z4	2-oxoglutarate dehydrogenase E1 component OS=Staphylococcus aureus OX=1280 GN=odhA PE=3 SV=1	0	6.914	5	3	7	3	1	932	105.3	5.66	11.07	233675	208123	141875	291592	207891	261069	104362	106840	126565	121401		141651	44.6	28.8	25.24	17.45	1.552	0.64433	0.100403
A0A0E1VJH6	30S ribosomal protein S1 OS=Staphylococcus aureus subsp. aureus USA300_TCH959 OX=450394 GN=rpsA PE=3 SV=1	0	36.133	18	5	29	5	1	398	44.1	4.64	87.9	264535	272347	282876	530835	212690	244981		40341.9		79551.8	59996	56251.8	18.4	4	37.34	14.9	4.61	0.21692	8.00247e-05
A0A2S6DJF1	30S ribosomal protein S10 OS=Staphylococcus aureus OX=1280 GN=rpsJ PE=3 SV=1	0	5.273	18	2	18	1	1	102	11.6	9.74	31.37	397301	389500	442436	382024	280873	393602	255894	345584	310568	595392	573277	622228	101.8	133.4	14.44	20.35	0.763	1.31062	0.637523
A0A2D1CK32	30S ribosomal protein S10 OS=Staphylococcus aureus OX=1280 GN=rpsJ PE=3 SV=1	0	9.235	25	2	7	1	1	102	11.6	9.7	15.34				39880.3		40689.5				30780.7	38828.1	37213.8	24.1	21.5	7.71	15	1.121	0.892061	0.923099
A0A2S6DK07	30S ribosomal protein S13 OS=Staphylococcus aureus OX=1280 GN=rpsM PE=3 SV=1	0	9.03	9	2	30	2	1	121	13.8	10.62	77.29	2.39681e+06	2.37501e+06	2.41973e+06	2.24269e+06	2.4006e+06	2.23217e+06	1.97968e+06	1.95067e+06	1.88726e+06	4.09351e+06	3.8831e+06	3.96411e+06	77.8	107.7	3.11	20.34	0.722	1.38504	0.0147899
A0A0E1VNK9	30S ribosomal protein S19 OS=Staphylococcus aureus subsp. aureus USA300_TCH959 OX=450394 GN=rpsS PE=3 SV=1	0	6.979	20	2	15	2	1	108	12.3	10.05	34.23	6.71091e+06	7.32292e+06	7.24722e+06	9.0544e+06	8.62457e+06	7.91396e+06	6.47814e+06	6.3713e+06	6.20293e+06	9389116	9.52481e+06	9.44978e+06	180.7	206.3	12.2	4.25	0.876	1.14155	0.204624
Q5HGH6	30S ribosomal protein S2 OS=Staphylococcus aureus (strain COL) OX=93062 GN=rpsB PE=3 SV=1	0	57.36	34	6	92	1	1	258	29.4	5.4	282.49	1.326e+06	1.41957e+06	1.33181e+06	1.18497e+06	1.24895e+06	1.18738e+06	1.24696e+06	1.29009e+06	1.18061e+06	2.62704e+06	2.37161e+06	2.48761e+06	105.6	168.2	6.14	19.42	0.628	1.59236	0.000812788
A0A1Q8DBU3	30S ribosomal protein S3 OS=Staphylococcus aureus OX=1280 GN=rpsC PE=3 SV=1	0	19.978	23	4	19	4	1	217	24.2	9.72	46.78	1.99232e+06	2.02336e+06	2.16943e+06	1.73735e+06	1.66143e+06	1.77822e+06	1.82759e+06	1.86527e+06	1.86909e+06	3.52418e+06	3.67645e+06	3.63473e+06	88.7	136.2	9.3	18.21	0.651	1.5361	0.000163582
A0A2S6DJ38	30S ribosomal protein S4 (Fragment) OS=Staphylococcus aureus OX=1280 GN=CSC87_14910 PE=3 SV=1	0	21.938	31	4	26	3	1	127	14.5	10.49	85.27	3.83202e+06	3.6655e+06	3.71385e+06	3.45989e+06	3.10858e+06	3.10792e+06	4.11945e+06	4.17794e+06	4.02335e+06	7.27816e+06	7.34673e+06	7.41248e+06	117.1	212.6	7.72	13.41	0.551	1.81488	2.687e-05
A0A077VNF2	30S ribosomal protein S4 OS=Staphylococcus aureus OX=1280 GN=rpsD PE=3 SV=1	0	24.204	29	6	42	5	1	200	23	10.02	131.39	2.52198e+06	2.63569e+06	2.8174e+06	2.45951e+06	2.3797e+06	2.18277e+06	3.23713e+06	3.2937e+06	3295421	6.62341e+06	6.58559e+06	6.19104e+06	84.2	184.5	5.64	18.55	0.456	2.19298	1.64756e-06
A0A033UV27	30S ribosomal protein S5 OS=Staphylococcus aureus C0673 OX=1413510 GN=rpsE PE=3 SV=1	0	7.048	20	2	4	1	1	166	17.8	10.04	7.91	31767.1	30298.2		43279	33954	30601.7	81278.1	73061.8	70383.1	129583	96066.6	111681	67.6	214.7	14.61	8.85	0.315	3.1746	8.57218e-08
A0A033UKP6	30S ribosomal protein S7 OS=Staphylococcus aureus C0673 OX=1413510 GN=rpsG PE=3 SV=1	0	17.475	22	3	19	3	1	156	17.8	9.94	66.03	2.1037e+06	2.01224e+06	2.04038e+06	2.3062e+06	2.20589e+06	2.09964e+06	2.65753e+06	2.74185e+06	2.8803e+06	4.68881e+06	4.43662e+06	4.61452e+06	120.3	241.2	6.55	10.32	0.499	2.00401	0.000154051
A0A0E0VNA6	3-hexulose-6-phosphate synthase OS=Staphylococcus aureus subsp. aureus 71193 OX=1155084 GN=ST398NM01_0645 PE=3 SV=1	0	13.2	25	3	12	3	1	210	22.4	4.72	26.18	65015.4	65927.6	68661.4	43107.8		62594.4	47524.1	51999.2		48011.5	63129.1	25073.8	39	37.4	17.1	34.52	1.041	0.960615	0.798755
A0A033V0T7	4-hydroxy-3-methylbut-2-en-1-yl diphosphate synthase (flavodoxin) OS=Staphylococcus aureus C0673 OX=1413510 GN=ispG PE=3 SV=1	0	6.302	7	2	2	2	1	366	39.4	6.27	4.66	83784.4	83724.3	107963	58656.9	69981.7	66612.9	60006.2	56694.9	76758.7	314616	316938	99031.6	5.2	7.1	20.02	68.26	0.732	1.36612	0.112612
A0A077V1V2	50S ribosomal protein L10 OS=Staphylococcus aureus OX=1280 GN=rplJ PE=3 SV=1	0	15.384	20	3	18	3	1	166	17.7	4.83	51.88	400880	328253	350950	342648	324831	344937	131872	158950	199954	335793	294299	328737	39.7	34.4	9.39	22.47	1.155	0.865801	0.0453576
A0A033UV13	50S ribosomal protein L13 OS=Staphylococcus aureus C0673 OX=1413510 GN=rplM PE=3 SV=1	0	10.952	10	2	19	2	1	145	16.3	9.35	66.27	1848845	1.92488e+06	1.82633e+06	2.08692e+06	2.05698e+06	1.90023e+06	1.93456e+06	1.70684e+06	1.93007e+06	3.47819e+06	3.17742e+06	2.78901e+06	141.7	202.5	6.51	12.63	0.7	1.42857	0.12464
A0A0H2HWH9	50S ribosomal protein L14 OS=Staphylococcus aureus OX=1280 GN=rplN PE=3 SV=1	0	6.399	16	2	6	2	1	122	13.1	9.99	12.58	890180	978940	895683	966988	945650	904931	794785	772166	822731	1.56986e+06	1.53534e+06	1.50528e+06	137.8	194.3	4.9	17.43	0.709	1.41044	0.102964
A0A6B5IG64	50S ribosomal protein L15 OS=Staphylococcus aureus OX=1280 GN=rplO PE=3 SV=1	0	34.694	47	5	19	5	1	146	15.6	10.29	76.07	1.28041e+06	1.64956e+06	1.64725e+06	1.26315e+06	1.31932e+06	1.38232e+06	1.89849e+06	1.75974e+06	911565	2.2741e+06	2.40996e+06	1.98505e+06	75.8	123.2	11.46	20.61	0.615	1.62602	0.0418976
A0A077W3A7	50S ribosomal protein L18 OS=Staphylococcus aureus OX=1280 GN=rplR PE=3 SV=1	0	10.097	27	3	13	3	1	119	13.1	9.95	28.39	24359.8	53505.7	52050.2	24801.5	56184.3	22151.6	1376.71	919.108	1321.8		767.596		10.4	0.5	40.5	37.46	23.135	0.0432246	1.84576e-07
A0A033V796	50S ribosomal protein L19 OS=Staphylococcus aureus C0673 OX=1413510 GN=rplS PE=3 SV=1	0	15.189	19	4	51	4	1	116	13.3	11.12	132.94	4.66578e+06	4.78041e+06	5.03386e+06	4.43998e+06	4.06822e+06	4.33031e+06	3.5601e+06	3.8705e+06	3.98478e+06	7.65007e+06	7.46864e+06	7.43943e+06	138.7	191.1	6.67	18.98	0.726	1.37741	0.397965
A0A2I7Y677	50S ribosomal protein L19 OS=Staphylococcus aureus OX=1280 GN=rplS PE=3 SV=1	0	13.739	28	3	39	3	1	116	13.4	11.5	106.53	3.82752e+06	3.89192e+06	3.92335e+06	3.30963e+06	3.35457e+06	3.23808e+06	3.9255e+06	4.01443e+06	3.68824e+06	7.17294e+06	7.23715e+06	7.30026e+06	71.4	119.5	7.35	15.63	0.597	1.67504	1.07956e-05
A0A6B0CU60	50S ribosomal protein L2 (Fragment) OS=Staphylococcus aureus OX=1280 GN=rplB PE=3 SV=1	0	5.023	7	2	11	2	1	245	26.2	10.35	21.17	167764	135228	143687	162400	145408	149030	385140	306904	347209	689168	586906	602960	7.2	26	9.75	15.2	0.277	3.61011	9.90113e-10
A0A033UV93	50S ribosomal protein L2 OS=Staphylococcus aureus C0673 OX=1413510 GN=rplB PE=3 SV=1	0	10.513	14	3	31	2	1	277	30.3	10.76	78.13	4.17992e+06	4.48868e+06	4.52138e+06	4.56991e+06	4.21831e+06	3.98781e+06	3.80268e+06	3.67918e+06	3.6896e+06	7.1771e+06	7.13046e+06	7.01284e+06	144.8	201.8	3.1	16.64	0.718	1.39276	0.425445
A0A380EM85	50S ribosomal protein L2 OS=Staphylococcus aureus OX=1280 GN=rplB PE=3 SV=1	0	24.898	29	6	22	5	1	279	30.4	10.77	52.09	796727	769419	870604	669180	555043	680891	118017	356370	331652	454458	116360	431509	48.8	28.1	14.5	47.96	1.739	0.575043	0.00455768
A0A2S6DH70	50S ribosomal protein L21 (Fragment) OS=Staphylococcus aureus OX=1280 GN=rplU PE=3 SV=1	0	12.132	33	2	27	1	1	73	7.8	6	66.23	4.02073e+06	4289849	4.21497e+06	4322573	4.01515e+06	3.68703e+06	3.79725e+06	4224755	4.13905e+06	8365192	7175815	8.10169e+06	146.9	238.5	3.2	18.53	0.616	1.62338	0.0103894
A0A077VMB7	50S ribosomal protein L21 OS=Staphylococcus aureus OX=1280 GN=rplU PE=3 SV=1	0	4.832	26	2	15	1	1	102	11.3	9.85	25.8	102120	121834	109118	100258	115981	91519.2	64078.8	31689.9	40237.3		60416.1	62894.7	161.5	93.8	8.02	24.19	1.722	0.58072	0.0711437
A0A5C8X590	50S ribosomal protein L22 OS=Staphylococcus aureus OX=1280 GN=rplV PE=3 SV=1	0	6.333	24	3	25	3	1	117	12.9	9.92	41.63	220555	239078	232244	199947	139690	307984	528347	566686	493656	877324	897411	862802	18.6	66.7	28.27	9.8	0.279	3.58423	4.48892e-06
T1Y5T7	50S ribosomal protein L25 OS=Staphylococcus aureus subsp. aureus CN1 OX=1193576 GN=rplY PE=3 SV=1	0	2.824	11	2	5	2	1	221	24.3	4.44	11.78	96856.2	112270	99579.5	108268	104507	99151.5	27218.9		20023.1	28648.1	26482.4	30806.8	77.4	21.5	5.74	13.05	3.599	0.277855	0.0534878
A0A0H3KED7	50S ribosomal protein L29 OS=Staphylococcus aureus (strain Newman) OX=426430 GN=rpmC PE=1 SV=1	0	10.878	30	3	24	3	1	73	8.6	9.77	59.06	237096	258522	299444	353524	365469	330923	294680	321948	313251	319582	419083	335628	8.8	11.2	17.79	15.61	0.784	1.27551	0.0477219
A0A6H3XZQ7	50S ribosomal protein L30 OS=Staphylococcus aureus OX=1280 GN=rpmD PE=4 SV=1	0	9.427	37	2	10	2	1	59	6.6	10.11	26.51	112678	105768	103282	112154	114764	112620		22598.1	14347.4	36634.2	42119	29668.1	29.9	8.2	7.21	24.28	3.636	0.275028	1.28712e-07
A0A6B5H2C7	50S ribosomal protein L4 OS=Staphylococcus aureus OX=1280 GN=rplD PE=3 SV=1	0	7.105	11	3	14	3	1	207	22.5	9.91	33.34	285137	298548	279404	242803	279160	235390				131516	29349.4		13.4	3	7.45	87.33	4.509	0.221779	0.0140767
A0A033UV33	50S ribosomal protein L5 OS=Staphylococcus aureus C0673 OX=1413510 GN=rplE PE=3 SV=1	0	35.799	29	5	70	1	1	179	20.2	9.44	176.84	805381	827343	766814	708062	719241	651558	644079	678981	601536	1407282	1.16869e+06	1.20676e+06	150.5	216.6	7.17	18.71	0.695	1.43885	0.0117955
A0A6A9GQJ6	50S ribosomal protein L5 OS=Staphylococcus aureus OX=1280 GN=rplE PE=3 SV=1	0	38.502	35	6	66	2	1	179	20.3	9.32	164.81	123133	51836.6	105925	28338.1	23820.4			22198				27687.1	7.1	4.1	68.61	6.31	1.764	0.566893	0.753021
A0A0D1I1V1	50S ribosomal protein L7/L12 OS=Staphylococcus aureus subsp. aureus OX=46170 GN=rplL PE=3 SV=1	0	24.012	43	5	49	5	1	122	12.7	4.65	92.86	1.49545e+06	1.94262e+06	2.05882e+06	2.11784e+06	1.86154e+06	1.84284e+06	1.4539e+06	1.45308e+06	1.47602e+06	2.84463e+06	2.67879e+06	2.46337e+06	27.2	32.2	10.88	14.56	0.844	1.18483	0.0791897
A0A033UPJ3	60 kDa chaperonin OS=Staphylococcus aureus C0673 OX=1413510 GN=groL PE=3 SV=1	0	28.392	13	7	53	4	1	541	57.5	4.65	124.38	1.90489e+06	1.93986e+06	2.04291e+06	1.63943e+06	1.68437e+06	1.65229e+06	1.26216e+06	1.43506e+06	1.38022e+06	2.83702e+06	2.71284e+06	2.82723e+06	83.9	105.2	7.92	20.96	0.797	1.25471	0.951515
A0A5C8XA84	60 kDa chaperonin OS=Staphylococcus aureus OX=1280 GN=groL PE=3 SV=1	0	38.374	19	7	50	4	1	538	57.6	4.65	116.47	247471	185188	172007	228140	265285	129506	93707	146189	72243.2	178228	157133	117624	34.6	23.8	23.91	24.56	1.453	0.688231	0.489624
A0A6B5IIT6	AAA domain-containing protein (Fragment) OS=Staphylococcus aureus OX=1280 GN=G0Y40_07250 PE=4 SV=1	0	66.812	33	5	62	4	1	214	24.2	5.34	224.68	2.02228e+06	2.22602e+06	1.99799e+06	1.98443e+06	1.83823e+06	1.68259e+06	1.20114e+06	1.23431e+06	1.11169e+06	1.46169e+06	1.54849e+06	1.32329e+06	132	106.8	7.35	9.39	1.236	0.809061	0.557374
A0A6B5QB91	AAA domain-containing protein (Fragment) OS=Staphylococcus aureus OX=1280 GN=G0Y42_14195 PE=4 SV=1	0	53.447	54	5	77	4	1	142	15.8	5.38	238.1	5.0184e+06	4.81681e+06	4.83232e+06	5.09543e+06	4.98062e+06	4.9966e+06	2.18334e+06	2.16415e+06	2.11858e+06	2.70172e+06	2.43389e+06	2.6474e+06	188.5	105	5.49	9.36	1.796	0.556793	0.0373588
A0A0E0VNQ4	ABC transporter domain-containing protein OS=Staphylococcus aureus subsp. aureus 71193 OX=1155084 GN=ST398NM01_0897 PE=3 SV=1	0	15.625	11	2	22	2	1	253	28.3	4.97	59.89	384148	354419	423312	289953	364240	290124	311743	289985	314862	625082	549003	579071	56.7	80.3	12.68	17.14	0.706	1.41643	0.00555165
A0A6G3DVP2	ABC transporter substrate-binding protein (Fragment) OS=Staphylococcus aureus OX=1280 GN=GC244_14560 PE=4 SV=1	0	11.575	34	3	35	3	1	91	10.1	8.94	84.47	5.25487e+06	5.54047e+06	5.71939e+06	4.96503e+06	4.95921e+06	4743489	2.46243e+06	2.53741e+06	2.45079e+06	2.90438e+06	2.98301e+06	2.83901e+06	209.8	125.5	5.03	10.93	1.672	0.598086	2.97008e-08
A0A0E1XG33	ABC transporter, ATP-binding protein OS=Staphylococcus aureus subsp. aureus MN8 OX=548470 GN=HMPREF0769_12357 PE=4 SV=1	0	3.887	4	3	6	3	1	540	61.1	5.12	11.69	149748	210297	181252	148347	171142	121152	138782	151931	134627	276529	271208	285652	54.7	79.6	16.26	18.44	0.687	1.4556	0.232755
A0A077V192	Acetolactate synthase, catabolic OS=Staphylococcus aureus OX=1280 GN=alsS PE=3 SV=1	0	17.74	13	5	14	5	1	554	61.1	4.88	33.31	185383	109458	142643	156426	52577.6	99589		20278.7	43660.2	42218.7	49284.3		37.8	13.8	37.4	33.76	2.747	0.364033	0.0101761
A0A033V427	Aconitate hydratase OS=Staphylococcus aureus C0673 OX=1413510 GN=V070_00405 PE=3 SV=1	0	36.232	6	5	39	2	1	902	99.1	4.98	110.26	1.13782e+06	949802	900331	993675	898303	883957	897887	969159	880162	1.94482e+06	1.83087e+06	1.86878e+06	121	198.8	10.51	20.52	0.609	1.64204	0.00114028
A0A0D1HHU1	Aconitate hydratase OS=Staphylococcus aureus subsp. aureus OX=46170 GN=QU38_13120 PE=3 SV=1	0	45.789	10	6	36	3	1	901	98.9	4.98	99.83			27827.8	19399.6	12478.5	255827	44556.6	69141.7		518482	47085.9		4.4	14.4	153.85	122.94	0.303	3.30033	0.423682
A0A380DSE0	Adenylate kinase OS=Staphylococcus aureus OX=1280 GN=adk PE=3 SV=1	0	20.931	35	6	42	1	1	215	23.9	4.93	62.29	82926.9	91334.8	96453.7	70263	77229.1	78269.4	65632.7	73033.4	63359.5	116014	126499	117136	77	95.4	10.4	14.22	0.807	1.23916	0.102167
A0A0D1HT50	Adenylate kinase OS=Staphylococcus aureus subsp. aureus OX=46170 GN=adk PE=3 SV=1	0	23.804	35	6	38	1	1	215	24	4.93	72.72	12056.9	13928	9719.71	9058.21		8834.6							14.9		19.42		100	0.01
A0A033UPB9	Adenylosuccinate lyase OS=Staphylococcus aureus C0673 OX=1413510 GN=V070_01745 PE=3 SV=1	0	16.923	9	4	37	2	1	431	49.6	5.85	120.06	765681	1.69775e+06	1.76452e+06	1.44522e+06	1.36504e+06	1.59674e+06	1.61747e+06	1.31618e+06	1.26675e+06	1.93204e+06	1.79162e+06	2.24233e+06	86.5	102.5	25.15	10.36	0.844	1.18483	0.062156
A0A133Q1T6	Adenylosuccinate lyase OS=Staphylococcus aureus OX=1280 GN=HMPREF3211_01046 PE=3 SV=1	0	13.938	10	4	24	2	1	454	52.2	6.28	67.73		55921.9	39612.7		23177.3	43687.9			30382.7		23051.2	33359.8	9.6	7.6	33.98	31.75	1.271	0.786782	0.879675
A0A033UZQ5	Alanine dehydrogenase OS=Staphylococcus aureus C0673 OX=1413510 GN=V070_00761 PE=3 SV=1	0	10.878	8	2	7	1	1	370	39.8	5.25	16.51	231450	225358	212830	180236	158752	138604	111664	133124	128107	229564	263710	211219	172.7	179.7	18.1	19.31	0.961	1.04058	0.992119
A0A1Q8DD75	Alanine dehydrogenase OS=Staphylococcus aureus OX=1280 GN=BSZ10_08475 PE=3 SV=1	0	12.485	8	2	12	1	1	373	40.1	5.3	29.28	441874	392386	371591	342163	304231	290402	212646	195183	186125	378436	372707	285856	63.4	51.9	14.9	15.07	1.223	0.817661	0.352213
A0A0K7G660	Alcohol dehydrogenase OS=Staphylococcus aureus OX=1280 GN=adh1 PE=3 SV=1	0	40.752	18	5	46	5	1	336	36	5.52	158.62	4.07828e+06	4.14934e+06	3.43668e+06	3.54872e+06	3.77597e+06	3.57133e+06	4.34456e+06	3.68258e+06	3.09077e+06	5.88037e+06	5600862	5.39814e+06	113.6	163.8	8.55	8.74	0.694	1.44092	0.00156383
T1YCP4	Aldehyde dehydrogenase OS=Staphylococcus aureus subsp. aureus CN1 OX=1193576 GN=SAKOR_02089 PE=3 SV=1	0	42.257	15	6	26	6	1	481	52.7	5.19	75.64	435917	380540	361610	417878	312735	310568	50031.6	54052.8	104197	173971	239014	129594	31.1	12.1	13.4	46.37	2.57	0.389105	6.82809e-05
A0A077ULP0	Alkaline shock protein 23 OS=Staphylococcus aureus OX=1280 GN=asp23 PE=3 SV=1	0	43.721	31	7	41	7	1	169	19.2	5.2	110.79	1.81706e+06	2.02697e+06	1.98405e+06	2.03455e+06	1.91982e+06	1.97064e+06	130641	84468.5	140291	851654	800231	744828	81.1	16.2	5.51	71.86	4.994	0.20024	9.48305e-05
A0A0E0VL26	Alkyl hydroperoxide reductase C OS=Staphylococcus aureus subsp. aureus 71193 OX=1155084 GN=ST398NM01_0458 PE=3 SV=1	0	49.982	53	9	69	9	1	189	21	5.05	171	1.39821e+06	1.4435e+06	1.75206e+06	1.67513e+06	1.71661e+06	1.63721e+06	113657	86264.1	82151.6	546652	596800	525671	27.8	4.6	9.47	68.1	5.991	0.166917	3.6435e-05
A0A077ULX2	Alkyl hydroperoxide reductase subunit F OS=Staphylococcus aureus OX=1280 GN=ahpF PE=3 SV=1	0	34.292	14	5	26	5	1	507	54.7	4.77	76.74	42769.9	64181.7	103327	92141.5	75453.3	85417.2	35204.9	28334.4	4159.21	47675.2	20892.2	5280.27	13.4	4.6	27.61	69.94	2.902	0.34459	0.00543237
A0A077UEN2	Alpha-helical coiled-coil protein OS=Staphylococcus aureus OX=1280 GN=srpF PE=4 SV=1	0	7.842	16	2	9	2	1	170	19.2	4.81	20.74	135079	97987	89276.9	83243.4	54540.2	110191	24282	36175.8	28676.1	27175.9	40154.6		53.5	23.6	30.43	24.18	2.27	0.440529	0.0266746
A0A2S6DIN8	Alpha-ketoacid dehydrogenase subunit beta (Fragment) OS=Staphylococcus aureus OX=1280 GN=CSC87_16020 PE=4 SV=1	0	21.94	31	3	35	2	1	115	12.3	4.79	99.71	563125	539537	671040	518907	1.23219e+06	1.33427e+06	642319	1.54787e+06	623918	3142658	2.95111e+06	3.1336e+06	71.7	295.7	49.33	48.63	0.243	4.11523	0.132489
A0A6B5RVL4	Alpha-ketoacid dehydrogenase subunit beta OS=Staphylococcus aureus OX=1280 GN=G0W16_04070 PE=4 SV=1	0	51.148	29	6	56	5	1	325	35.2	4.73	154.22	976297	1.13694e+06	1.08768e+06	1.07912e+06	1.1251e+06	947799	842348	920467	801792	1.48061e+06	1.3484e+06	1.20915e+06	52.9	61.7	4.85	8.43	0.857	1.16686	0.891849
A0A0E1XD57	Arginine deiminase OS=Staphylococcus aureus subsp. aureus MN8 OX=548470 GN=arcA PE=3 SV=1	0	9.053	3	2	3	2	1	411	46.9	5.25	6.93	79209.2	47560.1		94779.6	59837.8	106155			40301.3	45429.7	25092.9		42.3	22.7	34.4	39.99	1.867	0.535619	0.532083
A0A0E0VMF7	Argininosuccinate synthase OS=Staphylococcus aureus subsp. aureus 71193 OX=1155084 GN=argG PE=3 SV=1	0	14.826	12	5	25	5	1	419	46.6	5.02	48.76	1.18569e+06	1.16636e+06	1.32326e+06	1.79945e+06	1.84304e+06	1.73897e+06	1.04695e+06	1.05033e+06	1.01537e+06	938491	967261	735265	55.8	43	22.72	28.2	1.298	0.770416	0.216946
A0A077UK09	Asparagine--tRNA ligase OS=Staphylococcus aureus OX=1280 GN=asnS PE=3 SV=1	0	6.384	6	2	7	2	1	430	49.1	5.24	14.41	26557.3	34608.9					95472.6	96781.9	98400.9	155036	164120	142803	16.3	77.3	16.99	9	0.211	4.73934	3.29616e-06
A0A1Q8DEX3	Aspartyl/glutamyl-tRNA(Asn/Gln) amidotransferase subunit B OS=Staphylococcus aureus OX=1280 GN=gatB PE=3 SV=1	0	15.636	8	3	23	1	1	475	53.6	5.03	50.23	169255	204380	192749	193517	177482	155607	148817	162059	147339	338551	241172	340692	80.2	102.9	7.11	23.26	0.78	1.28205	0.182789
A0A0U1MPN7	Aspartyl/glutamyl-tRNA(Asn/Gln) amidotransferase subunit B OS=Staphylococcus aureus OX=1280 GN=gatB PE=3 SV=1	0	12.761	7	3	21	1	1	478	54	5.1	48.98			39678.3	18857.7									11.6		48.33		100	0.01
A0A2S6DJR5	Asp-tRNA(Asn)/Glu-tRNA(Gln) amidotransferase GatCAB subunit B (Fragment) OS=Staphylococcus aureus OX=1280 GN=CSC87_13895 PE=3 SV=1	0	13.838	11	3	15	2	1	318	36.2	5.15	31.59	425157	466277	459665	409148	411897	403338	363429	356551	361226	698973	657843	668392	64.1	87.1	4.91	15.59	0.736	1.3587	0.00212621
A0A6B5GER5	ATP synthase gamma chain OS=Staphylococcus aureus OX=1280 GN=atpG PE=3 SV=1	0	9.719	17	3	6	3	1	288	32.1	5.86	10.15		33013.1	33459.4				83613.5	94202.3	98785.7	218602	137930	127387	9	37	0.92	23.19	0.243	4.11523	4.16231e-06
A0A2X2WY80	ATP synthase subunit alpha OS=Staphylococcus aureus OX=1280 GN=atpA PE=3 SV=1	0	50.658	23	10	88	10	1	502	54.5	4.97	229.8	1.40028e+07	1.48887e+07	1.44378e+07	1.2921e+07	1.27574e+07	1.25112e+07	1.14335e+07	1.11244e+07	1.14703e+07	1.84495e+07	1.73658e+07	1.74405e+07	53.4	66.3	5.87	6.55	0.805	1.24224	4.81939e-05
A0A033ULT3	ATP synthase subunit beta OS=Staphylococcus aureus C0673 OX=1413510 GN=atpD PE=3 SV=1	0	41.732	21	7	54	1	1	471	51.3	4.94	139.9	1.08315e+06	1.08512e+06	1132735	1.10165e+06	1.1149e+06	1.03889e+06	873353	875802	911855	1.95627e+06	1.83294e+06	1.81293e+06	111.9	159.2	1.66	21.83	0.703	1.42248	0.148296
A0A1Q8DD05	ATP synthase subunit beta OS=Staphylococcus aureus OX=1280 GN=atpD PE=3 SV=1	0	45.451	22	7	50	1	1	470	51.5	4.74	130			29215.6	34273.3	21814.4	26066.7	1.01401e+06	1.15354e+06	1.05299e+06	1.49252e+06	1362388	1.2453e+06	5.7	282.4	18.21	8.75	0.02	50	2.64448e-10
A0A077UKE4	ATP synthase subunit beta OS=Staphylococcus aureus OX=1280 GN=atpD PE=3 SV=1	0	46.192	22	7	54	1	1	470	51.4	4.82	142.53	77394.1	85536.6			59607.2	75140.5	288081	246927	226964	254841	284823	348981	17.1	71.7	15.24	15.81	0.239	4.1841	3.78831e-07
A0A2S6DIV3	ATP-dependent Clp protease ATP-binding subunit (Fragment) OS=Staphylococcus aureus OX=1280 GN=CSC87_15495 PE=4 SV=1	0	7.316	9	2	6	2	1	161	17.5	4.74	12.6							181490	213820	178086	443229	382284	314579		12.7		21.78	0.01	100
A0A1Q8DC82	ATP-dependent Clp protease ATP-binding subunit ClpC OS=Staphylococcus aureus OX=1280 GN=BSZ10_10295 PE=3 SV=1	0	21.12	5	4	48	2	1	824	91.6	5.44	138.8	456563	461102	429273	323525	372299	320336	200724	207734	179858	447765	377023	428350	161.2	135.4	14.71	22.96	1.191	0.839631	0.675978
A0A2S6D9V8	ATP-dependent Clp protease ATP-binding subunit ClpX (Fragment) OS=Staphylococcus aureus OX=1280 GN=CSC87_17850 PE=4 SV=1	0	11.317	28	2	7	1	1	80	8.7	9.09	19.53	298019	344475	288662	234131	279025	249663	344393	393670	318351	466817	652605	539405	128.2	232	12.63	15.34	0.553	1.80832	0.0235331
A0A033UZL6	ATP-dependent Clp protease ATP-binding subunit ClpX OS=Staphylococcus aureus C0673 OX=1413510 GN=clpX PE=3 SV=1	0	17.948	9	3	24	2	1	420	46.2	4.55	73.73	1.64089e+06	1701445	1.7363e+06	1.55185e+06	1.52174e+06	1.58835e+06	1.27058e+06	1.15145e+06	1.11766e+06	1.66805e+06	1.69119e+06	1.63268e+06	121	118.9	5.33	3.2	1.018	0.982318	1
A0A5C8XBW5	ATP-dependent Clp protease ATP-binding subunit OS=Staphylococcus aureus OX=1280 GN=clpL PE=4 SV=1	0	73.22	22	13	90	13	1	705	78.3	5.03	234.34	328247	331872	339897	312546	312569	308414	643065	541531	782344	1.04666e+06	1.21347e+06	1.16934e+06	2.6	8.3	3.43	18.73	0.308	3.24675	1.90024e-10
A0A0E1VJU8	ATP-dependent protease ATPase subunit HslU OS=Staphylococcus aureus subsp. aureus USA300_TCH959 OX=450394 GN=hslU PE=3 SV=1	0	17.777	9	3	19	1	1	470	52.7	5.36	50.74	945516	1022035	1.03802e+06	945120	825916	754337	536996	579416	576753	832675	747570	903998	157	130.8	9.3	8.57	1.2	0.833333	0.637523
A0A033UE78	ATP-dependent zinc metalloprotease FtsH OS=Staphylococcus aureus C0673 OX=1413510 GN=ftsH PE=3 SV=1	0	23.597	6	3	34	1	1	702	78.2	5.12	93.45	1.77605e+06	1.66833e+06	1646091	1.89883e+06	1.63077e+06	1657041	1.54988e+06	1055736	831342	1.04125e+06	1.03756e+06	1.04242e+06	216.6	141.9	7.11	31.67	1.526	0.655308	0.675978
A0A6B5KLY3	Bifunctional purine biosynthesis protein PurH OS=Staphylococcus aureus OX=1280 GN=purH PE=3 SV=1	0	101.497	29	11	152	11	1	529	57.4	5.87	418.06	1.64676e+07	1.63571e+07	1.60834e+07	1.46409e+07	1.50487e+07	1.40525e+07	9.6148e+06	9.88775e+06	9.42506e+06	1.04517e+07	1.04987e+07	1.09882e+07	172.2	133.1	5.12	13.96	1.293	0.773395	0.00661835
A0A077UWT7	Biotin carboxylase OS=Staphylococcus aureus OX=1280 GN=cfiB_2 PE=4 SV=1	0	4.72	6	2	17	2	1	452	50.1	5.57	39.93	2.79137e+06	2.99811e+06	2.64862e+06	2.69265e+06	2.44151e+06	2.44727e+06	1.67325e+06	1.87389e+06	1.62727e+06	2.04075e+06	2.09696e+06	2.1579e+06	209.5	172.6	7.26	9.98	1.214	0.823723	0.57068
A0A0E0VNT6	Catalase OS=Staphylococcus aureus subsp. aureus 71193 OX=1155084 GN=ST398NM01_1336 PE=3 SV=1	0	19.49	15	6	20	6	1	507	58.6	5.48	40.04	960036	952753	1.09252e+06	904801	831029	1.0218e+06	507364	563113	554396	638595	689494	652292	93	66.4	10.75	10.94	1.4	0.714286	0.0086212
A0A6B5KK95	CDP-diacylglycerol--serine O-phosphatidyltransferase OS=Staphylococcus aureus OX=1280 GN=pssA PE=3 SV=1	0	13.456	6	2	15	2	1	451	52.7	9.14	39.28	1.08727e+06	1.00801e+06	1.07935e+06	980389	946472	1.15481e+06	899459	804875	829552	861600	774949	929091	165.2	164.5	10.94	19.1	1.004	0.996016	1
A0A0E1VJH3	Cell cycle protein GpsB OS=Staphylococcus aureus subsp. aureus USA300_TCH959 OX=450394 GN=gpsB PE=3 SV=1	0	24.949	29	3	14	3	1	130	15	7.24	40.34	188106	161271	116147	167719	125810	123970							50.9		19.87		100	0.01
A0A6G4YW47	Cell division protein FtsA OS=Staphylococcus aureus OX=1280 GN=ftsA PE=4 SV=1	0	32.041	17	7	30	7	1	472	53.1	4.61	73.55	718938	102220		704311	26051.6	664581	58210.4	155716	46616.3	392922	279235	220769	57	17.7	78.82	57.03	3.221	0.310463	0.989107
A0A6C1EVU0	Cell division protein FtsZ OS=Staphylococcus aureus OX=1280 GN=ftsZ PE=3 SV=1	0	18.153	18	5	21	5	1	390	41	4.98	40.17	471831	500691	469409	393061	389092	416119	215917	237449	221546	494752	477572	454671	38.2	32.6	10.21	22.12	1.174	0.851789	0.477638
A0A0E1XHF4	Chaperone protein ClpB OS=Staphylococcus aureus subsp. aureus MN8 OX=548470 GN=clpB PE=3 SV=1	0	21.213	4	4	56	2	1	882	99.8	5.05	156.16	2.94576e+06	2.91805e+06	3.13662e+06	2.70426e+06	2.88595e+06	2.62342e+06	1.60072e+06	1.63385e+06	1.58395e+06	2.20036e+06	2.14173e+06	2.27742e+06	167.9	128.1	4.06	4.3	1.31	0.763359	1.12327e-05
A0A033UZD3	Chaperone protein DnaK OS=Staphylococcus aureus C0673 OX=1413510 GN=dnaK PE=2 SV=1	0	31.776	11	6	62	3	1	611	65.9	4.68	164.93	365855	389553	429815	346524	315796	336902	184640	324443	313586	486218	481928	540279	65	81.1	9.5	22.93	0.802	1.24688	0.80438
A0A6B0BYU1	Chaperone protein DnaK OS=Staphylococcus aureus OX=1280 GN=dnaK PE=2 SV=1	0	78.174	28	15	96	1	1	610	66.4	4.79	256.86	151932	161952	140161			98865.4							95.1		17.01		100	0.01
A0A0E1X6R7	Chaperone protein DnaK OS=Staphylococcus aureus subsp. aureus MN8 OX=548470 GN=dnaK PE=2 SV=1	0	89.196	28	15	107	1	1	618	67.4	4.82	289.43	24057.3	38134.8	28674		34294								17.1		19.53		100	0.01
A0A658X218	Chaperone protein hchA OS=Staphylococcus aureus OX=1280 GN=hchA PE=4 SV=1	0	26.131	23	5	26	2	1	292	32.2	5.05	63.3				39107.2	28210.5	34314.2			11026.6	36752	30846.2	26301.3	8.4	6.4	17.09	29.68	1.306	0.765697	0.477277
A0A380E2L7	Citrate synthase OS=Staphylococcus aureus OX=1280 GN=citZ PE=3 SV=1	0	7.436	6	2	12	2	1	382	43.7	6.18	28.25	609734	604940	598370	546469	539161	438814	301152	322665	320509	390988	432308	466528	77.1	60.3	9.1	9.06	1.279	0.781861	0.00119154
A0A033V5W3	Cold shock protein CspA OS=Staphylococcus aureus C0673 OX=1413510 GN=V070_00472 PE=4 SV=1	0	19.844	41	3	22	3	1	66	7.3	4.56	49.64	399868	324465	505296	331741	178637	319076	52482.8	211283	224094	626538	305411	429969	9.3	8.7	29.84	51.3	1.067	0.937207	1
A0A6A8FZF4	CsbD family protein OS=Staphylococcus aureus OX=1280 GN=GF572_07950 PE=3 SV=1	0	16.778	38	3	20	1	1	64	7.1	5.22	52.09	11383	14384.6	17214			8116.55							11.5		26.24		100	0.01
A0A077UPC3	D-alanine aminotransferase OS=Staphylococcus aureus OX=1280 GN=dat PE=3 SV=1	0	8.82	10	2	5	2	1	282	31.8	5.22	13.79	27997.5		29724.8	27920.2	21370.3		14850.2			44992.1	43488.9	34293.5	6.4	8.7	13.48	31.29	0.733	1.36426	0.9262
A0A077UJT5	D-alanine--D-alanyl carrier protein ligase OS=Staphylococcus aureus OX=1280 GN=dltA PE=3 SV=1	0	7.71	6	2	4	2	1	485	54.7	5.03	8.91				69568.4	57457.1	55206.9		89609.7		42084.9	51615.3	50144.7	46.9	39.8	10.32	57.59	1.176	0.85034	1
A0A1Q8DCQ1	DEAD-box ATP-dependent RNA helicase CshA OS=Staphylococcus aureus OX=1280 GN=cshA PE=3 SV=1	0	9.563	5	2	20	2	1	503	57	9.47	38.82	228564	284395	267305	234836	179815	184289	167638	170810	180161	399292	357273	315491	66.9	83.3	16.24	21.95	0.804	1.24378	0.423682
A0A658WMY2	Dihydrolipoamide acetyltransferase component of pyruvate dehydrogenase complex OS=Staphylococcus aureus OX=1280 GN=pdhC PE=3 SV=1	0	79.75	24	6	69	6	1	433	46.6	5	213.95	2.10789e+06	2.6267e+06	2.56453e+06	2.44278e+06	2.48724e+06	1.5688e+06	1.31816e+06	1.77742e+06	1.1133e+06	3.42562e+06	3.2418e+06	3.593e+06	62.8	72.1	14.31	31.56	0.871	1.14811	1
A0A0E1X6N9	Dihydrolipoyl dehydrogenase OS=Staphylococcus aureus subsp. aureus MN8 OX=548470 GN=lpdA PE=3 SV=1	0	60.136	32	11	60	9	1	468	49.4	5.02	151.74	1.85119e+06	1.80427e+06	1.73803e+06	1.56172e+06	1.56014e+06	1.54243e+06	592278	619203	629070	1.1419e+06	1.13581e+06	1.06288e+06	73.3	43.4	7.67	14.47	1.69	0.591716	0.0872363
A0A077UE39	Dihydroxyacetone kinase family protein OS=Staphylococcus aureus OX=1280 GN=ERS140147_00160 PE=4 SV=1	0	16.151	9	4	19	4	1	548	60.6	4.67	38.2	223490	162915	176820	203940	187827	191536	130490	146847	117919	263158	211708	213900	69.3	73.8	12.76	14.01	0.94	1.06383	1
A0A0E0VU32	D-lactate dehydrogenase OS=Staphylococcus aureus subsp. aureus 71193 OX=1155084 GN=ST398NM01_2576 PE=3 SV=1	0	27.353	19	7	30	7	1	354	39.7	5.58	57.65	559030	569008	700298	610084	609808	523137		41455.4		156092	202908	153227	60.5	15.6	7.14	43.49	3.887	0.257268	3.92662e-06
A0A0E0VKB8	DNA gyrase subunit B OS=Staphylococcus aureus subsp. aureus 71193 OX=1155084 GN=gyrB PE=3 SV=1	0	9.611	5	2	6	2	1	644	72.5	5.88	12.67	112030	79330.9	112637	93090.7	109575	90517.1	37076.6	56010.1	45596	46693.8	39309	33183.1	158.1	71.5	13.01	32.46	2.211	0.452284	0.00135766
I7BB61	DNA topoisomerase (ATP-hydrolyzing) (Fragment) OS=Staphylococcus aureus OX=1280 GN=gyrA PE=4 SV=1	0	8.132	26	2	14	2	1	141	15.4	5.8	25.35	518341	523202	493007	523793	515933	437123	219737	238789	209005	216870	202365	207484	144.8	69.6	4.55	22.43	2.08	0.480769	0.000692572
I7BET4	DNA topoisomerase (ATP-hydrolyzing) (Fragment) OS=Staphylococcus aureus OX=1280 GN=gyrB PE=4 SV=1	0	20.282	50	4	27	4	1	137	15	9.23	49.45	1.73083e+06	1.65148e+06	1.77476e+06	1.80731e+06	1.74826e+06	1.6949e+06	1.22612e+06	1.31191e+06	1.23203e+06	1.80122e+06	1.6442e+06	1.51341e+06	114.5	110.2	4.14	6.41	1.04	0.961538	1
A0A6B5KKA6	DNA-binding protein HU-alpha OS=Staphylococcus aureus OX=1280 GN=hupA PE=3 SV=1	0	72.847	58	5	207	5	1	90	9.5	9.58	650.65	2.08348e+08	2.09885e+08	1.97278e+08	2.20647e+08	2.40065e+08	1.97169e+08	1.7999e+08	1.64373e+08	1.52773e+08	1.98404e+08	1.84855e+08	1.84187e+08	171.3	165	7.28	11.85	1.038	0.963391	1
A0A380E2T1	DNA-binding protein II HBsu OS=Staphylococcus aureus OX=1280 GN=hu PE=3 SV=1	0	47.762	68	6	58	6	1	90	9.7	9.7	187.43	3.33843e+06	3.5729e+06	4.08088e+06	3.27038e+06	4.45456e+06	3.4479e+06	2.1905e+06	2.23229e+06	2.16809e+06	3.68299e+06	3.73912e+06	3.32782e+06	50.8	45.5	11.35	9.14	1.117	0.895255	0.954461
A0A2S6DK14	DNA-directed RNA polymerase (Fragment) OS=Staphylococcus aureus OX=1280 GN=rpoB PE=3 SV=1	0	38.423	16	10	98	1	1	661	73.3	5.36	267.76	235865	204012	226472	190688	169520	154815	224315	224118	207011	478512	397248	435484	108.2	193.3	14.25	19.5	0.56	1.78571	0.00103462
A0A6B0BZA4	DNA-directed RNA polymerase subunit alpha OS=Staphylococcus aureus OX=1280 GN=rpoA PE=3 SV=1	0	6.907	6	2	16	1	1	311	34.2	4.75	42.16	1559954	1.42388e+06	1.35478e+06	1.41629e+06	1.26635e+06	1248618	1.04815e+06	1.15685e+06	1.18496e+06	1.9774e+06	2.19584e+06	1.93391e+06	152.8	199.1	8.14	15.75	0.768	1.30208	0.340027
A0A033UK63	DNA-directed RNA polymerase subunit beta OS=Staphylococcus aureus C0673 OX=1413510 GN=rpoB PE=3 SV=1	0	55.914	14	15	127	1	1	1184	132.8	5.1	324.24	25822.9	39597.4	50431.4		27201.7		36442.3		32578.5	92785.1	40056.5	53000.2	73.4	109.9	30.48	33.59	0.668	1.49701	0.223998
A0A033UHR6	DNA-directed RNA polymerase subunit beta' OS=Staphylococcus aureus C0673 OX=1413510 GN=rpoC PE=3 SV=1	0	87.331	13	15	157	5	1	1205	134.8	7.06	429.24	2.1872e+06	2.27282e+06	2.28383e+06	2.11106e+06	1.83174e+06	1.8214e+06	1.69766e+06	1.77294e+06	1.662e+06	2.85114e+06	2.67005e+06	2.52804e+06	126.1	145.8	8.05	6.57	0.865	1.15607	0.0983417
A0A6H4AN76	DNA-directed RNA polymerase subunit beta OS=Staphylococcus aureus OX=1280 GN=rpoC PE=4 SV=1	0	66.418	13	14	120	4	1	1207	135.3	7.05	333.62	1.52848e+06	1.58743e+06	1.602e+06	1.41806e+06	1.37808e+06	1.31606e+06	972694	984488	886853	1.24793e+06	1.22309e+06	1.13035e+06	93.6	79.4	5.87	6.5	1.179	0.848176	0.167336
A0A0D1I7D0	DNA-directed RNA polymerase subunit beta OS=Staphylococcus aureus subsp. aureus OX=46170 GN=rpoB PE=3 SV=1	0	72.427	19	19	137	5	1	1183	133.2	5.02	355.75	315816	286281	323577	340253	339818	343646	225747		134578	346147	354354		34.4	32.9	9.26	23.37	1.045	0.956938	0.667765
A0A5F0HNH4	DUF948 domain-containing protein OS=Staphylococcus aureus OX=1280 GN=E3A28_13865 PE=3 SV=1	0	31.333	37	5	33	5	1	163	18	8.15	100.54	843534	866014	908264	722847	780844	683430	27044.9	21773	5671.74	117412	90607.5	121799	83.8	5.9	8.31	71.76	14.199	0.0704275	0.000624207
A0A2S6DKC3	Elongation factor G OS=Staphylococcus aureus OX=1280 GN=fusA PE=3 SV=1	0	54.979	21	10	89	5	1	696	76.6	4.93	217.32	3.84847e+06	3.71527e+06	4.06659e+06	3.49327e+06	3.41085e+06	2.94698e+06	3.83182e+06	3.92956e+06	3.65116e+06	5.86183e+06	6.08617e+06	5.33061e+06	76.2	114.4	8.05	6.15	0.666	1.5015	6.73463e-06
A0A0E0VLI7	Elongation factor G OS=Staphylococcus aureus subsp. aureus 71193 OX=1155084 GN=fusA PE=3 SV=1	0	104.129	29	16	117	11	1	715	79.3	4.96	329.75	1.62575e+06	1.47347e+06	1.55165e+06	1.48191e+06	938058	1.0555e+06	369604	457267	533093	947205	846960	1.58111e+06	50.7	28.2	19.6	43.7	1.801	0.555247	0.169616
A0A077UHY4	Elongation factor Ts OS=Staphylococcus aureus OX=1280 GN=tsf PE=3 SV=1	0	57.417	37	9	75	9	1	293	32.5	5.12	135.57	820253	1.40567e+06	1.42646e+06	966016	1.01497e+06	1.12471e+06	338368	535815	396938	562389	741024	746747	26.3	15.5	20.56	20.24	1.697	0.589275	0.000248083
D1MWR0	Elongation factor Tu (Fragment) OS=Staphylococcus aureus OX=1280 GN=tuf PE=3 SV=1	0	36.605	14	4	75	1	1	258	28.8	4.59	207.72	11397654	12381668	12631712	10935576	10991728	10674618	10188696	10412775	9535036	20356070	18605110	19668848	157.1	221.4	5.17	17.61	0.71	1.40845	0.435084
C3RXZ1	Elongation factor tu (Fragment) OS=Staphylococcus aureus subsp. aureus OX=46170 GN=tuf PE=3 SV=1	0	151.776	73	15	193	1	1	249	27.4	4.64	522.53	167923	150916	186860	134173	105497	92412.4	49717.7	42264.4	34095.6	137181	131428	158731	241.4	158.6	23.68	46.93	1.522	0.65703	0.178993
T2DN99	Elongation factor Tu (Fragment) OS=Staphylococcus aureus subsp. aureus OX=46170 GN=Tuf PE=4 SV=1	0	68.48	81	6	79	1	1	72	8	6.54	246.54	55483.2	47807.3	33230	49480.9	33479.2	37162.4	19807.6				29740.7	21465.2	5.2	3.2	22.18	15.98	1.655	0.60423	0.00861732
E2GH27	Elongation factor Tu (Fragment) OS=Staphylococcus aureus subsp. aureus OX=46170 GN=tuf PE=4 SV=1	0	134.329	69	12	154	1	1	204	22.6	4.51	422.59	26296.4												90.9				100	0.01
A0A6B0CJV0	Elongation factor Tu OS=Staphylococcus aureus OX=1280 GN=tuf PE=3 SV=1	0	37.282	25	7	120	6	1	398	43.9	4.97	259.37	2.20623e+07	2.28988e+07	2.18495e+07	2.22755e+07	2.24229e+07	2.01134e+07	1.49086e+07	1.42898e+07	1.43015e+07	1.72815e+07	1.81898e+07	1.57672e+07	120.8	102.9	2.5	11.06	1.174	0.851789	0.481811
A0A077UHH2	Elongation factor Tu OS=Staphylococcus aureus OX=1280 GN=tufA PE=3 SV=1	0	229.949	73	23	293	10	1	394	43.1	4.93	899.55	3.29412e+07	4.25933e+07	3.64231e+07	2.95557e+07	2.93795e+07	2.37172e+07	2.54216e+07	1.99431e+07	1.91942e+07	2.64778e+07	2.67803e+07	2.2941e+07	131.4	113.6	17.79	13.44	1.157	0.864304	0.9262
A0A033UZY9	Enolase OS=Staphylococcus aureus C0673 OX=1413510 GN=eno PE=3 SV=1	0	29.76	15	4	35	2	1	434	47	4.6	87.08	232838	211253	199432	178515	120378	146011	146589	166693	144588	334655	335665	262084	121.1	160.8	22.3	22.22	0.753	1.32802	0.108646
A0A6B0BUI5	Enolase OS=Staphylococcus aureus OX=1280 GN=eno PE=3 SV=1	0	73.366	20	6	112	6	1	434	47.1	4.81	312.66	1.10723e+07	1.02286e+07	1.16505e+07	1.0652e+07	8.68216e+06	7.91614e+06	1.35029e+07	1.43151e+07	1.24077e+07	2.49246e+07	2.5737e+07	2.59691e+07	111.9	232.3	11.97	17.07	0.482	2.07469	4.56178e-08
A0A077UJ75	Enolase OS=Staphylococcus aureus OX=1280 GN=eno PE=3 SV=1	0	106.481	38	12	123	10	1	434	47.1	4.65	375.36	1.55283e+07	1.60072e+07	1.68489e+07	1.50982e+07	1.50739e+07	1.39233e+07	1.03972e+07	1.11014e+07	1.12788e+07	2.10018e+07	1.93649e+07	2.18391e+07	110.8	128.5	3.42	17.36	0.862	1.16009	0.70525
A0A0J9X1Y0	Enoyl-[acyl-carrier-protein] reductase [NADPH] OS=Staphylococcus aureus (strain N315) OX=158879 PE=1 SV=1	0	5.675	7	2	17	2	1	273	29.9	5.39	45.16	4.88753e+06	4.99872e+06	5.04191e+06	4763524	4.36254e+06	4.23479e+06	2.87347e+06	2.73405e+06	2.95709e+06	3955476	3.57755e+06	3.85064e+06	209.3	165.3	5.15	6.62	1.266	0.789889	0.114848
A0A5C8X621	ESAT-6-like protein OS=Staphylococcus aureus OX=1280 GN=esxA PE=3 SV=1	0	20.998	58	5	26	5	1	97	11	4.67	62.39	409636	360700	358527	257539	287613	244375				13005.9	7291.67	76690.7	10.5	0.4	19.37	120.74	25.494	0.0392249	4.37531e-06
A0A077UMW6	Exported protein OS=Staphylococcus aureus OX=1280 GN=ERS140147_02006 PE=4 SV=1	0	4.267	16	2	6	2	1	121	13.2	6.11	9.96	30878.5	35883	34655.7		33233.8	29636.4		26909.5	31977.4	45955.5	39043.9		13.7	17.2	4.78	10.71	0.798	1.25313	0.423682
A0A0E0VRH2	Ferritin OS=Staphylococcus aureus subsp. aureus 71193 OX=1155084 GN=ST398NM01_1986 PE=3 SV=1	0	17.517	22	4	27	4	1	166	19.6	4.72	68.51	3.23085e+06	2.85827e+06	3.14781e+06	2.81999e+06	2.92435e+06	2.61972e+06	1.39953e+06	1.39414e+06	1.36323e+06	1.80794e+06	1.52192e+06	1.66403e+06	93.3	58.1	6.07	9.83	1.607	0.622278	1.35855e-08
A0A380DHX1	Flavohemoglobin OS=Staphylococcus aureus OX=1280 GN=hmp PE=3 SV=1	0	28.929	25	6	13	6	1	381	42.8	5.38	28.91	399827	420025	566237	467678	560034	464578	66969.4			53282.9	64802	144731	98.1	15.4	13.27	47.75	6.364	0.157134	0.00081685
A0A169JCN4	Foldase protein PrsA OS=Staphylococcus aureus OX=1280 GN=prsA PE=3 SV=1	0	3.996	6	2	3	2	1	320	35.6	9.11	6.78	40260.5		23881.2	18148									15.2		43.8		100	0.01
A0A133PT99	Formate acetyltransferase OS=Staphylococcus aureus OX=1280 GN=HMPREF3211_02752 PE=3 SV=1	0	27.637	8	6	57	6	1	754	85.4	5.44	157.13	5.51404e+06	5.61517e+06	3.96005e+07	4.12318e+07	3.95773e+07	3.58086e+07	2.36679e+07	2.27556e+07	3.65267e+06	2.64279e+07	4.81248e+06	4.91491e+06	205.6	61.7	62.18	78.55	3.333	0.30003	0.72822
A0A5F0TDJ0	Fructose-bisphosphate aldolase class 1 OS=Staphylococcus aureus OX=1280 GN=fda PE=3 SV=1	0	64.781	49	13	60	13	1	296	33	5.02	143.68	3.81801e+06	3.49783e+06	3.87928e+06	3.93905e+06	3.59596e+06	3.427e+06	1.71753e+06	1.75898e+06	1.57909e+06	1.97231e+06	1.98376e+06	1.9856e+06	95	54.4	4.72	10.33	1.746	0.572738	0.000326914
A0A2W2MPT1	Fumarylacetoacetate hydrolase family protein OS=Staphylococcus aureus OX=1280 GN=FVP29_05750 PE=4 SV=1	0	30.657	27	7	23	7	1	300	33.1	5	60.31	202413	294428	204898	322061	64295.6	183893	38456.6	36842.5	30127.8	79068.1	62851.2	8188.11	18.4	4.6	42.23	46.45	3.979	0.251319	0.00182512
A0A077UXZ3	Glucose-6-phosphate 1-dehydrogenase OS=Staphylococcus aureus OX=1280 GN=zwf PE=3 SV=1	0	7.56	4	2	16	2	1	494	56.9	5.66	39.71	336794	327342	262077	313942	280332	275987	245074	266112	317164	377491	301858	351976	80.8	93.8	10.67	15.35	0.862	1.16009	0.389973
A0A033UWZ7	Glucose-6-phosphate isomerase OS=Staphylococcus aureus C0673 OX=1413510 GN=pgi PE=3 SV=1	0	10.187	9	4	45	1	1	445	49.7	4.98	77.01	778804	742015	706613	747734	650731	616513	632018	592199	541809	1.00512e+06	934350	796798	151.4	177.1	7.63	8.19	0.855	1.16959	0.0576327
A0A0D1JK99	Glucose-6-phosphate isomerase OS=Staphylococcus aureus subsp. aureus OX=46170 GN=pgi PE=3 SV=1	0	17.242	16	5	40	2	1	443	49.7	4.93	79.42	96175.4	98355.8	69040.2	60786.2	63059.9	51219.2	61561.7	59835.6	30816.5	102151	101640	68916.6	29.8	37.9	25.87	25.73	0.785	1.27389	1
A0A033V062	Glutamate dehydrogenase OS=Staphylococcus aureus C0673 OX=1413510 GN=V070_01062 PE=3 SV=1	0	10.736	5	2	18	2	1	414	45.5	5	44.41	760507	788505	560305	778846	699586	677386	771583	704867	745459	1.65264e+06	1.51003e+06	1503191	69.1	117.8	12.88	21.69	0.587	1.70358	0.000971758
A0A6B5PFZ3	Glutamate-1-semialdehyde 2,1-aminomutase OS=Staphylococcus aureus OX=1280 GN=hemL PE=3 SV=1	0	8.508	7	3	10	3	1	525	56.7	6.01	19.37									4659.83	14010		9643.2		5.3		32.45	0.01	100
A0A033V6U2	Glutamine synthetase OS=Staphylococcus aureus C0673 OX=1413510 GN=V070_00363 PE=3 SV=1	0	26.848	13	6	41	1	1	446	50.8	5.15	81.36	1.91503e+06	1.92335e+06	1.99644e+06	1.81781e+06	1.6331e+06	1.53654e+06	1.78568e+06	2.03494e+06	1.92157e+06	3.26398e+06	3.30996e+06	3453756	146.3	232.6	7.63	13.33	0.629	1.58983	0.0791897
A0A0E0VNI4	Glutamine synthetase OS=Staphylococcus aureus subsp. aureus 71193 OX=1155084 GN=ST398NM01_1311 PE=3 SV=1	0	95.884	37	14	105	9	1	451	51.5	5.17	249.9	1.01047e+06	1.08897e+06	957802	695232	694460	670367	225259	241044	292347	362314	352958	402659	7.8	3.3	20.47	13.27	2.356	0.424448	3.65433e-07
A0A033UG60	Glutamine--fructose-6-phosphate aminotransferase [isomerizing] OS=Staphylococcus aureus C0673 OX=1413510 GN=glmS PE=3 SV=1	0	10.704	5	2	18	1	1	600	65.8	5.14	52.16	727710	758805	707113	692578	699183	692026	993389	912360	908433	1.57314e+06	1.59684e+06	1.63346e+06	95.2	187.7	4.62	11.19	0.508	1.9685	6.31574e-08
A0A0E1XIM1	Glutamine--fructose-6-phosphate aminotransferase [isomerizing] OS=Staphylococcus aureus subsp. aureus MN8 OX=548470 GN=glmS PE=3 SV=1	0	47.613	17	10	47	9	1	607	66.5	4.98	118.64	304147	259677	404453	314338	427889	266420	52241.8	37216	32242.6	42349.8	102264	24503.7	20.4	3.2	19.19	48.64	6.325	0.158103	1.01882e-06
A0A033UX85	Glyceraldehyde-3-phosphate dehydrogenase OS=Staphylococcus aureus C0673 OX=1413510 GN=V070_00917 PE=3 SV=1	0	6.208	7	2	43	2	1	336	36.4	4.89	95.49	10807406	1.02732e+07	10147756	1.04268e+07	9.04919e+06	9.30404e+06	8.18706e+06	9.86639e+06	9664186	1.79327e+07	1.61696e+07	18697244	110.8	165.4	6.59	18.53	0.67	1.49254	0.180979
A0A6B0CEU0	Glyceraldehyde-3-phosphate dehydrogenase OS=Staphylococcus aureus OX=1280 GN=gap PE=3 SV=1	0	4.091	8	3	30	3	1	335	35.8	5.47	52.76	2.82833e+07	2.91807e+07	2.95154e+07	2.89775e+07	2.87776e+07	2.66307e+07	1.57869e+07	1.55631e+07	1.56402e+07	1.90848e+07	1.78396e+07	1.84166e+07	168	115.4	0.74	10.48	1.456	0.686813	0.00317598
A0A2S6DGJ5	Glyceraldehyde-3-phosphate dehydrogenase OS=Staphylococcus aureus OX=1280 GN=gap PE=3 SV=1	0	94.507	57	14	161	14	1	336	36.3	5.05	375.21	2.4203e+07	2.45595e+07	2.51194e+07	2.22209e+07	2.21015e+07	2.03163e+07	9.75768e+06	1.05108e+07	1.04517e+07	1.54205e+07	1.49896e+07	1.48753e+07	71.9	45.9	5.5	5.61	1.567	0.638162	0.00555165
A0A0E0VPU4	Glycerol kinase OS=Staphylococcus aureus subsp. aureus 71193 OX=1155084 GN=glpK PE=3 SV=1	0	7.213	6	3	22	3	1	530	59.6	5	41.88	5.49349e+06	5.39662e+06	5.31319e+06	5.46661e+06	5.1453e+06	5422835	3.25986e+06	3273713	3.40992e+06	3.7379e+06	3.89832e+06	4.16548e+06	178.4	141.2	5.55	11.79	1.263	0.791766	0.769225
A0A1Q8DE78	Glycine--tRNA ligase OS=Staphylococcus aureus OX=1280 GN=glyQS PE=3 SV=1	0	9.839	8	3	16	1	1	463	53.7	5.03	28.39	966338	977869	913844	1.5897e+06	1.62833e+06	1.47059e+06	1.13963e+06	1.12912e+06	1.0759e+06	1.16465e+06	1.14832e+06	998992	163.3	173.6	28.39	19.62	0.941	1.0627	1
A0A077UWK5	Glycine--tRNA ligase OS=Staphylococcus aureus OX=1280 GN=glyS PE=3 SV=1	0	16.287	7	3	10	1	1	463	53.6	5.12	30.66										61692.1				34.1			0.01	100
A0A6G4IW94	GMP reductase (Fragment) OS=Staphylococcus aureus OX=1280 GN=guaC PE=4 SV=1	0	9.405	10	3	27	3	1	332	36.9	7.05	47.61	761532	823524	799739	683157	751516	650885	661429	688773	677896	480523	1.1239e+06	1.13561e+06	65.2	83.3	6.51	27.19	0.782	1.27877	0.879675
A0A2S6DJV0	GMP synthase (glutamine-hydrolyzing) (Fragment) OS=Staphylococcus aureus OX=1280 GN=CSC87_13810 PE=3 SV=1	0	57.197	16	7	73	3	1	477	53.8	5.08	203.15	1.71724e+06	1.74213e+06	1.73216e+06	1.40836e+06	1.52609e+06	1.16389e+06	1.98072e+06	1.93091e+06	2.03739e+06	3.89745e+06	3.59191e+06	3.79753e+06	115	237.3	12.4	16.59	0.484	2.06612	5.13629e-06
A0A0D1IBW4	GMP synthase [glutamine-hydrolyzing] OS=Staphylococcus aureus subsp. aureus OX=46170 GN=guaA PE=3 SV=1	0	30.575	12	5	50	1	1	513	58.2	5.15	137.16	39809	43716	69242.8			37647.4	79319.8	81646.7	79118.7	126190	124483	131493	46.4	129.7	26.51	7.9	0.358	2.7933	0.000138742
T1Y7D6	GTP-binding protein TypA/BipA OS=Staphylococcus aureus subsp. aureus CN1 OX=1193576 GN=SAKOR_01031 PE=4 SV=1	0	41.894	14	7	66	7	1	627	70.7	5.1	167.34	3.40895e+06	3.29918e+06	3.34116e+06	2.71472e+06	2.60219e+06	2.49729e+06	2.52169e+06	2.49298e+06	2.48664e+06	3.74922e+06	3.75408e+06	3.57116e+06	104.5	126.1	12.28	4.13	0.829	1.20627	0.0289284
A0A077ULH2	HTH cro/C1-type domain-containing protein OS=Staphylococcus aureus OX=1280 GN=ERS140147_02613 PE=4 SV=1	0	6.49	26	2	8	2	1	88	10.9	5.88	19.48		14639.9	15016.9	55037.3		44152.3							9.4		65.23		100	0.01
A0A033UUD6	Inosine-5'-monophosphate dehydrogenase OS=Staphylococcus aureus C0673 OX=1413510 GN=guaB PE=3 SV=1	0	17.309	7	3	38	1	1	489	52.6	5.25	114.52	588505	610550	558260	478989	542628	497466	538591	572858	583769	1.04951e+06	985996	945011	21.9	36.6	8.49	12.93	0.599	1.66945	0.0289284
A0A077UYU9	Inosine-5'-monophosphate dehydrogenase OS=Staphylococcus aureus OX=1280 GN=guaB PE=3 SV=1	0	27.422	14	7	47	2	1	488	52.8	6	123.83	690543	685808	777861	630069	654706	608100	466740	406381	400779	985111	937213	937561	135.1	153.6	6.4	25.19	0.879	1.13766	0.875941
A0A2S6DJN2	Isocitrate dehydrogenase [NADP] (Fragment) OS=Staphylococcus aureus OX=1280 GN=CSC87_14005 PE=3 SV=1	0	24.699	12	5	49	5	1	415	45.4	4.92	134.58	2.28495e+06	2.4282e+06	2.47235e+06	2.12363e+06	2.04594e+06	2.06897e+06	1.68755e+06	1.78993e+06	1.71843e+06	4.216e+06	3.92012e+06	4.02359e+06	79.1	109.1	6.73	27.22	0.726	1.37741	0.301152
A0A6B0BAU5	Ketose-bisphosphate aldolase (Fragment) OS=Staphylococcus aureus OX=1280 GN=GO793_02780 PE=4 SV=1	0	60.694	46	7	46	7	1	212	22.7	5.48	158.96	698671	566770	1.0491e+06	759368	714150	712463	37057.4	16348.5	36497.5	182551	157245	148188	27.6	3.4	19.54	65.44	8.196	0.122011	1.07956e-05
A0A077UJ12	Lipoprotein OS=Staphylococcus aureus OX=1280 GN=ERS140147_01542 PE=4 SV=1	0	8.233	21	3	12	3	1	146	16.1	9.2	28.48	455626	355060	366861	306671	297145	331157	213780	236069	215867	282755	256876	300395	78.2	65.1	16.74	9.08	1.201	0.832639	0.646386
A0A0D1JQN4	Lipoprotein OS=Staphylococcus aureus subsp. aureus OX=46170 GN=QU38_11155 PE=3 SV=1	0	7.267	9	2	8	2	1	273	30.3	8.94	17.82									26183.7					22.6			0.01	100
A0A0E0VP51	Lipoyl synthase OS=Staphylococcus aureus subsp. aureus 71193 OX=1155084 GN=lipA PE=3 SV=1	0	6.211	6	2	13	2	1	323	37	8.25	13.99	224177	235452	241660	200149	181835	182437	168896	195582	187750	385274	389465	386498	62.5	93.1	10.52	22.32	0.672	1.4881	0.00864757
A0A0E1XA26	L-lactate dehydrogenase OS=Staphylococcus aureus subsp. aureus MN8 OX=548470 GN=ldh PE=3 SV=1	0	26.151	32	6	13	6	1	317	34.5	5.07	33.25	516533	511746	514669	548055	554799	516780	42951.6		32374.1	242049	281344	269114	56.2	24.1	4.9	65.3	2.333	0.428633	0.00313388
Q53638	Lysine--tRNA ligase OS=Staphylococcus aureus OX=1280 GN=lysS PE=1 SV=1	0	25.139	13	5	25	1	1	495	56.9	5.34	65.62			32747.9	30586.6									16.9		2.59		100	0.01
A0A6G3DVE6	Molecular chaperone DnaJ OS=Staphylococcus aureus OX=1280 GN=dnaJ PE=4 SV=1	0	16.148	12	4	30	4	1	376	41	7.66	75.76	3.32348e+06	3.32278e+06	3.34727e+06	2.88655e+06	2.8974e+06	2.63813e+06	2.2166e+06	1.92171e+06	2.1186e+06	2.8697e+06	2.73383e+06	2.70068e+06	157.8	141.4	7.68	6.42	1.116	0.896057	0.967028
A0A6G3DVC7	Molecular chaperone DnaK (Fragment) OS=Staphylococcus aureus OX=1280 GN=GC244_13890 PE=4 SV=1	0	24.566	73	3	34	3	1	22	2.5	4.44	94.13	1.67295e+06	1.65001e+06	1.67265e+06	2.04095e+06	2.06863e+06	1.85198e+06	599993	594214	593007	751738	682347	674318	96.7	39.5	11.55	10.43	2.449	0.40833	1.92098e-05
A0A0E0VKB7	Myosin-crossreactive antigen OS=Staphylococcus aureus subsp. aureus 71193 OX=1155084 GN=ST398NM01_0119 PE=4 SV=1	0	4.093	4	2	7	2	1	594	67.9	5.25	9.06	150200	150019	161455	113235	117681	117238	25426.9	37962.4		40778.3	26625.7	26166.8	27.5	6.8	13.99	29.79	4.056	0.246548	7.88589e-09
A0A0E0VS90	NAD(P)H-dependent quinone reductase OS=Staphylococcus aureus subsp. aureus 71193 OX=1155084 GN=ST398NM01_2575 PE=3 SV=1	0	13.745	12	2	8	2	1	240	27.6	6.8	25.17	92808.8	97044.1	58986.5	157916	98870.7	54717.9	59705.9	16791.9				37727.8	50.3	20.1	38.74	62.67	2.507	0.398883	0.254464
A0A0B6XSJ7	NADP-dependent oxidoreductase YfmJ OS=Staphylococcus aureus OX=1280 GN=curA PE=4 SV=1	0	16.551	17	3	9	3	1	334	36.4	5.44	16.79		42370.1	55145.5	53490.2		29759.2	97778.7	122019	120233	224185	218279	229436	18.6	76.3	22.25	20.07	0.244	4.09836	2.10328e-05
A0A2C9TXT2	Nucleoside diphosphate kinase OS=Staphylococcus aureus OX=1280 GN=ndk PE=3 SV=1	0	16.404	21	2	26	2	1	149	16.6	5.16	58.77	677191	729218	669032	584423	500606	499263	154956	153163	152064	364228	315451	331128	47.3	20.5	14.21	24.06	2.307	0.433463	8.67502e-06
A0A033UYA2	Oligoendopeptidase F OS=Staphylococcus aureus C0673 OX=1413510 GN=V070_01101 PE=3 SV=1	0	7.097	3	3	10	2	1	601	69.3	5.14	15.57	296203	378070	332742	296978	290263	266246	305812	336453	230046	561842	590588	597910	68.2	113.4	10.62	21.54	0.602	1.66113	0.0416931
A0A077UMS4	Oligoendopeptidase F OS=Staphylococcus aureus OX=1280 GN=pepF1_1 PE=3 SV=1	0	13.436	5	3	19	2	1	602	69.7	5.24	41.38	48276.7	58916.4	61194.1	46609.7	22756.7	37162.6	29922.9		67982				18.6	24.6	29.39	60.49	0.755	1.3245	0.684629
A0A0E1X760	Ornithine aminotransferase OS=Staphylococcus aureus subsp. aureus MN8 OX=548470 GN=rocD PE=3 SV=1	0	5.727	7	3	14	3	1	403	44.3	5.73	26.87	588613	433171	578238	428359	402882	404293	229796	202034	196509	265469	268220	282618	74.9	48.4	17.14	6.7	1.548	0.645995	0.000200993
A0A5C8X8W0	Ornithine carbamoyltransferase OS=Staphylococcus aureus OX=1280 GN=argF PE=3 SV=1	0	6.527	9	3	12	3	1	336	37.7	5.3	21.31	689505	741620	768092	664538	664686	684238	740067	765128	737759	1.43087e+06	1.35076e+06	1.3151e+06	71.3	119	5.59	14.25	0.599	1.66945	8.6718e-06
A0A6B5B430	Peptide chain release factor 2 OS=Staphylococcus aureus OX=1280 GN=prfB PE=3 SV=1	0	7.725	7	2	15	2	1	369	42.3	4.94	35.86	329725	330331	344556	298905	180353	196989	183066	169992	174153	392166	372711	364995	68.4	67.2	24.05	22.65	1.019	0.981354	1
A0A077VKI0	Phosphate acetyltransferase OS=Staphylococcus aureus OX=1280 GN=pta PE=3 SV=1	0	3.684	10	2	4	2	1	328	35	4.88	6.95	42498	47296.2											36.5		5.91		100	0.01
A0A0E0VPK2	Phosphoenolpyruvate-protein phosphotransferase OS=Staphylococcus aureus subsp. aureus 71193 OX=1155084 GN=ST398NM01_1081 PE=3 SV=1	0	14.293	9	5	24	5	1	572	63.3	4.75	53.64	293268	378936	345280	327966	293164	274330	175069	147796	164093	351383	407705	357048	42.5	38.5	9.99	27.72	1.104	0.905797	1
A0A077VLR2	Phosphoglucosamine mutase OS=Staphylococcus aureus OX=1280 GN=glmM PE=3 SV=1	0	5.74	4	2	9	2	1	451	49.3	4.82	14.17	374829	351449	386056	343662	365255	337830	290558	310996	284466	579013	549804	544314	117.7	155.8	4.01	16.04	0.755	1.3245	0.0146354
A0A1Q8DC93	Phosphoglycerate kinase OS=Staphylococcus aureus OX=1280 GN=pgk PE=3 SV=1	0	37.251	15	4	29	1	1	396	42.4	5.11	92.97	242077		217443	223716	73647.6	181840	313401	346157	329062	741107	741088	720570	24.5	68.1	35.64	24.92	0.36	2.77778	3.22666e-05
A0A2S6DQL3	Phosphoglycerate kinase OS=Staphylococcus aureus OX=1280 GN=pgk PE=3 SV=1	0	75.512	26	9	65	6	1	396	42.6	5.33	200.48	305363	162386	534652	577702	543919	582873	104207	16668.4	236298	115076	191974	153912	44.5	12.4	39.86	66.81	3.593	0.278319	0.0127611
A0A2S6DIS4	Phosphopyruvate hydratase (Fragment) OS=Staphylococcus aureus OX=1280 GN=eno PE=3 SV=1	0	17.805	11	2	27	2	1	152	16.2	4.79	62.13	314865	287953	355764	245186	227498	262599	122539	141971	153765	333567	360844	354438	25.2	23.6	15.57	31.9	1.07	0.934579	1
A0A0E1VMZ2	Phosphopyruvate hydratase (Fragment) OS=Staphylococcus aureus subsp. aureus USA300_TCH959 OX=450394 GN=HMPREF0776_1257 PE=4 SV=1	0	61.261	81	5	76	5	1	80	8.2	4.72	223.86	4.31042e+07	4.45662e+07	4.49477e+07	3.9047e+07	4.1144e+07	3.78858e+07	2.87386e+07	2.6878e+07	2.8649e+07	3.18323e+07	3.32149e+07	3.23773e+07	201.5	167	4.9	12.24	1.206	0.829187	0.423682
A0A0E1VJW7	Polyribonucleotide nucleotidyltransferase OS=Staphylococcus aureus subsp. aureus USA300_TCH959 OX=450394 GN=pnp PE=3 SV=1	0	8.156	4	2	7	2	1	698	77.3	4.97	14.78	24183.3			23480.2						49662.5			24.9	48.8	3.37		0.509	1.96464
A0A0E0VQI2	Probable glycine dehydrogenase (decarboxylating) subunit 1 OS=Staphylococcus aureus subsp. aureus 71193 OX=1155084 GN=gcvPA PE=3 SV=1	0	18.119	7	2	10	2	1	451	50	5.2	35.97	117755	21236.2			161651		137226	60047.7	57454.9	73666.4	223455	137599	43.2	39.1	71.38	48.23	1.106	0.904159	0.786387
A0A1Q8DEA4	Probable glycine dehydrogenase (decarboxylating) subunit 2 OS=Staphylococcus aureus OX=1280 GN=gcvPB PE=3 SV=1	0	14.955	7	3	20	3	1	492	54.9	5.29	73.8	362933	418430	411246	310876	330625	313099	409525	411578	383571	767936	769500	769950	70.2	127	11.36	16.86	0.553	1.80832	0.000485962
T1YCX2	Probable malate:quinone oxidoreductase OS=Staphylococcus aureus subsp. aureus CN1 OX=1193576 GN=mqo PE=3 SV=1	0	22.099	10	4	14	4	1	501	56.3	6.68	42.45	317119	299497	315394	273571	237140	254552	46464				67190.2	76403.8	45.5	10.7	10.62	10.89	4.253	0.235128	4.55653e-08
A0A0E0VR58	Probable manganese-dependent inorganic pyrophosphatase OS=Staphylococcus aureus subsp. aureus 71193 OX=1155084 GN=ppaC PE=3 SV=1	0	8.544	8	2	7	2	1	311	34.3	4.86	14.94	165696	123529	206886		32783		106583	110601	131334	117775	169729	110183	47.2	48.4	55.66	22.08	0.976	1.02459	0.716338
A0A0D1HM44	Probable quinol oxidase subunit 2 OS=Staphylococcus aureus subsp. aureus OX=46170 GN=QU38_05550 PE=3 SV=1	0	10.357	8	3	19	3	1	366	41.7	8.75	35.82	131291	109856	196020	154554	123889	161809	11717.3	15258.4	31322.7	63038.5	32248.5	38947.1	36.1	9	21.26	45.68	4.021	0.248694	3.6485e-05
A0A068A8Z0	Protein GrpE OS=Staphylococcus aureus OX=1280 GN=grpE PE=3 SV=1	0	20.54	39	4	13	4	1	208	24	4.51	14.32			161295	129988		95897					66044.4	50406.5	39.3	17.6	19.73	18.83	2.233	0.447828	0.0477645
A0A1Q8DC33	Protein RecA OS=Staphylococcus aureus OX=1280 GN=recA PE=3 SV=1	0	19.13	12	3	21	2	1	348	37.8	5.3	60.3	263087	238017	243444	193229	226915	172329	129996	129727	145480	330619	254410	267397	44.1	44.8	13.28	23.55	0.985	1.01523	1
A0A077V3V6	Protein translocase subunit SecA OS=Staphylococcus aureus OX=1280 GN=secA1 PE=3 SV=1	0	17.424	4	3	17	3	1	843	96	5.26	38.83	72479.2	84128.1	87793.7	72968.2	78970.2	87334.7	60736.5	57290.4	53008.6	195233	113637	109264	15.4	18	10.3	38.18	0.855	1.16959	0.257869
A0A5F0HK08	Protein/nucleic acid deglycase HchA OS=Staphylococcus aureus OX=1280 GN=hchA PE=3 SV=1	0	19.154	14	4	27	1	1	292	32.1	4.89	64.14	73044.3	93691.5	81039.9	77092.5	94322	83466.8	60114	69538.4	16982.3	163622	167760	154562	23.6	34	10.58	49.6	0.693	1.443	0.98711
A0A0E1X704	Putative phosphoesterase HMPREF0769_12768 OS=Staphylococcus aureus subsp. aureus MN8 OX=548470 GN=HMPREF0769_12768 PE=3 SV=1	0	32.029	22	3	21	3	1	169	19.3	5.01	59.54	238026	147301	148688	92290.9	109788	84779					20623.4		19.7	3.3	41		6.037	0.165645
A0A0E0VMS9	Putative pit accessory protein OS=Staphylococcus aureus subsp. aureus 71193 OX=1155084 GN=ST398NM01_0741 PE=3 SV=1	0	5.912	12	2	6	2	1	205	23.7	4.72	12.82	47449.1	65916.2	59471.1	35779.1			659243	675936	728633	60804.3		44393.7	14.3	239	24.72	84.26	0.06	16.6667	0.0857671
A0A0D1JQ13	Putative pyridoxal phosphate-dependent acyltransferase OS=Staphylococcus aureus subsp. aureus OX=46170 GN=QU38_09765 PE=3 SV=1	0	17.923	16	5	15	5	1	395	42.9	5.44	31.2	14597.6	72653.2	73720.9	18531.5	20489.4	19618.2		12002.3	55658.3	53704.8	85513.1		5.5	16.9	75.32	54.82	0.323	3.09598	0.632475
A0A0H2XHS5	Putative thioredoxin OS=Staphylococcus aureus (strain USA300) OX=367830 GN=SAUSA300_0789 PE=4 SV=1	0	5.214	25	2	6	2	1	106	12.1	4.6	14.74	355640	254319	403963	454482	276649	477688	97514.4	27083.1	215556	322519	176117	277209	49.9	29.5	27.41	53.87	1.689	0.592066	0.0760676
A0A6B5KI90	Putative TrmH family tRNA/rRNA methyltransferase OS=Staphylococcus aureus OX=1280 GN=G0V79_05095 PE=4 SV=1	0	5.65	7	2	9	2	1	345	38.1	8.31	19.85	810058	832798	731729	777209	737037	647670	419636	387170	440725	375191	429409	391499	213.8	136	7.21	22.88	1.572	0.636132	0.00362176
A0A1Q8DC44	Pyridoxal 5'-phosphate synthase subunit PdxS OS=Staphylococcus aureus OX=1280 GN=pdxS PE=3 SV=1	0	36.468	19	5	52	1	1	295	31.9	5.36	143.39	390691	279463	295853	290848	232870	244399	120279	121615	108665	146122	148533	161328	112.1	63.8	19.18	6.71	1.757	0.569152	0.0204511
A0A077ULX5	Pyridoxal 5'-phosphate synthase subunit PdxS OS=Staphylococcus aureus OX=1280 GN=pdxS PE=3 SV=1	0	33.341	18	5	48	1	1	295	32	5.19	129.97	56300.9	49373.3				26762.9		15075.9					24.5	10.3	31.91		2.365	0.422833
A0A6B5FXH2	Pyruvate dehydrogenase E1 component subunit alpha OS=Staphylococcus aureus OX=1280 GN=pdhA PE=4 SV=1	0	19.969	12	3	19	3	1	370	41.4	5	36.07	173317	200830	174441	137886	120661	84852	364523	434167	405153	737159	727575	695071	19.6	83	26.55	14.51	0.236	4.23729	9.54556e-10
A0A0E1VIR3	Pyruvate kinase OS=Staphylococcus aureus subsp. aureus USA300_TCH959 OX=450394 GN=pyk PE=3 SV=1	0	43.996	19	9	57	9	1	585	63.1	5.35	141.67	674897	576358	665483	561713	458712	682501	168396	167049	123674	246687	242948	303011	20.9	8	16.82	16.87	2.617	0.382117	1.97916e-08
A0A6B0BL47	Ribonuclease J OS=Staphylococcus aureus OX=1280 GN=rnj PE=3 SV=1	0	15.408	9	3	9	3	1	565	62.6	7.47	21.76	389552	118067	135484	321656	251469	176335	163635	174502	22467.1	35986.8	27498.8	101330	69.8	18.8	46.71	88.95	3.711	0.269469	0.0552145
Q2G078	Ribonucleoside-diphosphate reductase OS=Staphylococcus aureus (strain NCTC 8325 / PS 47) OX=93061 GN=SAOUHSC_00742 PE=3 SV=1	0	7.207	4	2	8	2	1	721	82.6	5.52	15.13	73668.2	65464.6	90807	47539.6	34287.7	49601.9							42.6		32.05		100	0.01
A0A6B5F7P5	Ribose-phosphate pyrophosphokinase OS=Staphylococcus aureus OX=1280 GN=prs PE=3 SV=1	0	12.759	12	2	13	2	1	321	35.3	6.07	49.16	1.40216e+06	1.3379e+06	1629543	1.29456e+06	1.23779e+06	1199538	1.28093e+06	1.38819e+06	1.30102e+06	2.18298e+06	2.06694e+06	2.41274e+06	159.4	240.6	9.07	11.99	0.662	1.51057	0.00030761
A0A658X4C2	Ribosome recycling factor OS=Staphylococcus aureus OX=1280 GN=frr PE=3 SV=1	0	14.381	18	3	14	3	1	184	20.3	5	42.65	60386.9	134889		29001.3	9308.79	72756.6		10208	30020.8	26530.5	28624.3	25818.3	12.7	5.4	77.26	39.1	2.358	0.424088	0.632475
A0A0E0VQP5	RNA binding protein (CRS1/YhbY family) OS=Staphylococcus aureus subsp. aureus 71193 OX=1155084 GN=ST398NM01_1660 PE=4 SV=1	0	4.239	24	2	6	2	1	96	11.1	5.95	11.62	614983	608211	661628	495843	525542	509871	348751	315236	273823	421932	398739	348814	159.2	110.3	10.19	9.4	1.443	0.693001	0.000437546
A0A0H3KCZ3	RNA polymerase sigma factor SigA OS=Staphylococcus aureus (strain Newman) OX=426430 GN=sigA PE=3 SV=1	0	26.168	18	5	31	5	1	368	42.1	5.11	73.83	734567	670334	728423	654253	644052	611473	564734	530079	512878	863391	1.05074e+06	1.01821e+06	37.3	44.1	5.8	17.09	0.847	1.18064	0.423682
A0A1Q8DBY8	S-adenosylmethionine synthase OS=Staphylococcus aureus OX=1280 GN=metK PE=3 SV=1	0	23.737	11	6	37	1	1	398	43.6	5.01	85.28	733249	728769	660218	595852	742629	614344	1.12142e+06	1.16315e+06	1.08816e+06	1.85979e+06	1.99925e+06	1.8386e+06	111.6	269.2	8.86	11.06	0.414	2.41546	0.0248607
A0A0E0VQ36	S-adenosylmethionine synthase OS=Staphylococcus aureus subsp. aureus 71193 OX=1155084 GN=metK PE=3 SV=1	0	33.341	14	7	55	2	1	431	47.6	5.12	143.01	3.39502e+06	3.16957e+06	3.16126e+06	3.00101e+06	2.91873e+06	2.85923e+06	1.57428e+06	1.96767e+06	1.52534e+06	1.85829e+06	2.02069e+06	1.63199e+06	217.5	145.8	6.06	18.08	1.492	0.670241	0.238996
A0A6H3WEV4	Secretory antigen SsaA OS=Staphylococcus aureus OX=1280 GN=ssaA2_4 PE=4 SV=1	0	12.94	17	4	16	4	1	297	33	8.97	26.56	189425	123190	144795	199346	163137	142242	173867	241958	191502	39982.9	117236	39146.4	42.5	44.4	18.34	72.79	0.957	1.04493	1
A0A077VQS8	Serine--tRNA ligase OS=Staphylococcus aureus OX=1280 GN=serS PE=3 SV=1	0	23.578	16	5	20	5	1	428	48.6	5.15	60.83	1.58253e+06	1.67359e+06	1.7662e+06	1.7757e+06	1.70287e+06	1.67185e+06	442314	348636	535374	870011	608953	815973	69.9	28.5	4.52	21.14	2.448	0.408497	1.77758e-05
A0A1Q8DBS7	Succinate dehydrogenase flavoprotein subunit OS=Staphylococcus aureus OX=1280 GN=BSZ10_11035 PE=3 SV=1	0	27.593	9	4	37	4	1	588	65.5	5.72	100.3	4.43698e+06	4.36453e+06	4.32508e+06	4.36088e+06	4.42374e+06	4.11645e+06	3.40309e+06	3.38901e+06	3.21297e+06	4.73264e+06	4.71528e+06	4.62599e+06	173.7	185.1	2.73	2.1	0.938	1.0661	1
A0A0K7NVV8	Succinate--CoA ligase [ADP-forming] subunit alpha OS=Staphylococcus aureus OX=1280 GN=sucD PE=3 SV=1	0	16.088	13	3	19	2	1	302	31.5	5.67	40.51	162211	143263	205457	108552	36299.9	42400	64266.7	31154	34090	77532.7	78523.8	81334.2	45.5	27.9	56.13	26.12	1.629	0.613874	0.600316
A0A077URG0	Succinate--CoA ligase [ADP-forming] subunit beta OS=Staphylococcus aureus OX=1280 GN=sucC PE=3 SV=1	0	20.502	18	6	34	6	1	388	42	4.94	61.3	754053	868102	848187	676867	613296	602129	443257	519335	596487	1.13488e+06	1.22397e+06	1.19651e+06	72.3	97.6	13.63	27.82	0.74	1.35135	0.272166
A0A641ACV2	Superoxide dismutase OS=Staphylococcus aureus OX=1280 GN=D7S40_03815 PE=3 SV=1	0	28.638	27	5	27	4	1	199	22.6	5.29	69.17	567755	197224	480852	369831	189445	136843		27454.9	14421.7		55663.3	59959.2	58.7	10	53.69	41.07	5.849	0.170969	0.00179088
A0A5C8X9T2	Thiol peroxidase OS=Staphylococcus aureus OX=1280 GN=tpx PE=3 SV=1	0	6.806	22	2	6	2	1	164	17.9	4.75	6.2	87451	72802.2	78208.6	77001	79700	86609.6	37135.3	73606.4	26201.9		29874.4	61542.2	60.1	38.3	10.58	49.43	1.569	0.637349	0.114563
A0A0E0VNW0	Thioredoxin OS=Staphylococcus aureus subsp. aureus 71193 OX=1155084 GN=ST398NM01_1141 PE=3 SV=1	0	30.502	37	4	25	4	1	107	11.8	4.55	69.98	454333	401568	362045	339624	340702	365524	38481.6	18309.5	51242.3	152283	194330	195308	22.1	6.2	12.69	64.85	3.581	0.279252	0.00057526
A0A0H3K7K6	Thioredoxin reductase OS=Staphylococcus aureus (strain Newman) OX=426430 GN=trxB PE=3 SV=1	0	18.102	22	4	17	4	1	311	33.6	5.38	29.71	342791	185341	275177	145016	160870	279476	217340	94012.1	190506	399081	453528	317996	66.9	92.4	35.71	35.46	0.725	1.37931	0.828369
A0A0D1JRE2	Threonine--tRNA ligase OS=Staphylococcus aureus subsp. aureus OX=46170 GN=thrS PE=3 SV=1	0	21.378	9	4	13	4	1	645	74.4	5.39	36.48	80351.5	107178	124882	77063.5	66925.6	70538				21971.7			23.9	6.3	23.57		3.802	0.263019
A0A0D1H5M4	Transaldolase OS=Staphylococcus aureus subsp. aureus OX=46170 GN=E5491_09655 PE=4 SV=1	0	13.793	18	4	23	4	1	237	25.7	4.83	55.07	53748.8	89987.8	69072.9	156174	53926.3	315112		33638.5	259940	39583.4	32640.9	257658	7.3	4.3	88.51	105.8	1.671	0.598444	1
T1Y9F1	Transcription elongation factor GreA OS=Staphylococcus aureus subsp. aureus CN1 OX=1193576 GN=greA PE=3 SV=1	0	38.727	46	6	25	6	1	158	17.7	4.59	65.39	87615.8	99165.9	54856.4	121376	121965	83708.4	23858	21143.3	27435.6	33939.1	21607	23187.9	8.6	2.8	26.38	22.69	3.113	0.321234	7.80002e-06
Q2YSV9	Transcriptional regulator SarA OS=Staphylococcus aureus (strain bovine RF122 / ET3-1) OX=273036 GN=sarA PE=3 SV=1	0	9.381	23	3	19	3	1	124	14.7	8.06	43.54	97176	124996	108256	78277.1	87405.3	83039.3	11287.9	29055.8	54362.4	19506.3		36695.8	13.4	5.2	16.58	67.76	2.557	0.391083	0.000449675
A0A0E0VPY6	Transketolase OS=Staphylococcus aureus subsp. aureus 71193 OX=1155084 GN=ST398NM01_1344 PE=3 SV=1	0	83.507	25	14	92	14	1	662	72.2	5.03	228.96	1.21705e+06	1.41983e+06	1.71669e+06	1.35703e+06	1.10418e+06	917023	464301	419893	577895	679730	708038	899029	38.8	20.3	18.28	18.37	1.91	0.52356	0.193649
A0A0E0VNE8	Translation initiation factor IF-2 OS=Staphylococcus aureus subsp. aureus 71193 OX=1155084 GN=infB PE=3 SV=1	0	27.33	11	6	35	6	1	713	78.8	5.2	74.75	855166	240716	794829	237456	659163	691322	419162	484986	474938	1.04626e+06	1.01477e+06	917741	54.8	62.7	47.49	23.79	0.874	1.14416	0.374005
A0A2S6DJE9	Translation initiation factor IF-3 OS=Staphylococcus aureus OX=1280 GN=infC PE=3 SV=1	0	7.854	14	2	10	1	1	168	19.5	9.74	24.19	473428	531407	501463	448970	470006	407970	490809	500973	501991	805775	813014	926908	120.7	191.2	6.37	13	0.631	1.58479	0.498251
A0A0E0VQY3	Trigger factor OS=Staphylococcus aureus subsp. aureus 71193 OX=1155084 GN=tig PE=3 SV=1	0	53.16	21	8	41	8	1	433	48.6	4.42	132.93	263946	284918	320329	213327	271102	145435	96726.9		96243.1	187687	170488	204223	11.4	7.3	21.93	18.4	1.568	0.637755	0.308894
A0A033V0E0	Triosephosphate isomerase OS=Staphylococcus aureus C0673 OX=1413510 GN=tpiA PE=3 SV=1	0	24.007	13	3	55	2	1	253	27	4.74	154.17	4.72293e+06	4.6097e+06	4284590	3.53874e+06	3.38047e+06	3.54982e+06	3.41384e+06	3.13561e+06	2.98486e+06	6.34402e+06	5.84038e+06	5.70293e+06	70.8	90.6	14.1	15.68	0.782	1.27877	0.880454
A0A658WZQ1	Triosephosphate isomerase OS=Staphylococcus aureus OX=1280 GN=tpiA PE=3 SV=1	0	84.852	58	13	67	12	1	253	27.2	5.03	196.03	1.35796e+06	1.24299e+06	1.25373e+06	1.09229e+06	1.29064e+06	1.20455e+06	55240.9	104911	134360	510266	321815	423800	38.9	7.8	7.93	59.25	4.975	0.201005	7.75808e-06
A0A6B8R5R8	Uncharacterized protein OS=Staphylococcus aureus OX=1280 GN=SAST44_00919 PE=3 SV=1	0	17.316	13	5	17	5	1	468	52.9	5.12	34.61	157902	174736	204324	103823	145663	147074	174975	152537	156429	329161	294752	291681	51.5	84.2	20.06	16.4	0.612	1.63399	0.000812788
A0A0E0VQ99	Uncharacterized protein OS=Staphylococcus aureus subsp. aureus 71193 OX=1155084 GN=ST398NM01_1920 PE=4 SV=1	0	13.53	18	4	8	4	1	208	23.4	5.73	16.61	1.3803e+07	1.45387e+07	1.47901e+07	1.34836e+07	1.38992e+07	1.30878e+07	7.49919e+06	7.35418e+06	6.71038e+06	9.16429e+06	8.74312e+06	9.07462e+06	120.5	80.9	2.62	6.77	1.49	0.671141	0.0310104
A0A0D1HS03	Uncharacterized protein OS=Staphylococcus aureus subsp. aureus OX=46170 GN=QU38_07655 PE=4 SV=1	0	5.064	16	2	8	2	1	118	13.2	9.06	21.01	25758.8	35726.9	28528.3	25838.8	23905.5	23215.9							5.5		15.25		100	0.01
A0A0E1VGN7	Universal stress protein OS=Staphylococcus aureus subsp. aureus USA300_TCH959 OX=450394 GN=HMPREF0776_2742 PE=3 SV=1	0	27.896	46	6	32	6	1	166	18.5	5.87	68.27	1.28525e+06	1.22481e+06	1.17223e+06	1.10701e+06	1.12188e+06	817677	177939	127979	114499	498410	376913	435453	69.2	18.5	12.28	43.24	3.74	0.26738	1.12327e-05
A0A0U1N0J7	UPF0342 protein SAMEA2445518_00042 OS=Staphylococcus aureus OX=1280 GN=SAMEA2445518_00042 PE=3 SV=1	0	16.095	40	3	15	3	1	114	13.3	4.37	31.22	271107	271771	294351	226299	104089	165720				24773.3			22.1	2.1	31.56		10.5	0.0952381
A0A077ULD8	UPF0365 protein BN1321_260211 OS=Staphylococcus aureus OX=1280 GN=floA PE=3 SV=1	0	9.552	7	2	9	2	1	329	35.2	5.88	20.26	38208.9	53548.4	42763.1			28745.6							14		21.97		100	0.01
A0A2X2K665	Uracil phosphoribosyltransferase OS=Staphylococcus aureus OX=1280 GN=upp PE=3 SV=1	0	10.026	11	2	6	2	1	215	23.8	6.8	17.19										14476.8		9071.21		4		28.41	0.01	100
A0A133Q0M7	Uridylate kinase OS=Staphylococcus aureus OX=1280 GN=pyrH PE=3 SV=1	0	6.031	11	3	9	3	1	258	28.3	6.57	17.06	343984	421498	454282	404594	398983	319306	283245	365256	340509	658675	526598	641775	44.3	57	9.39	18.3	0.776	1.28866	0.00751655
A0A033UTM3	Urocanate hydratase OS=Staphylococcus aureus C0673 OX=1413510 GN=hutU PE=3 SV=1	0	5.16	4	2	5	2	1	555	60.7	5.29	9.78	81554.9	91604.1	47856.3	47704.6	38824.2	79656.8	56677.7	27531.5	23466.9	31112.4	31544.1	58301.2	13.1	7.5	36.26	41.47	1.739	0.575043	0.223998
A0A2S6DJM8	Zinc metalloprotease (Fragment) OS=Staphylococcus aureus OX=1280 GN=CSC87_13960 PE=3 SV=1	0	35.125	13	4	29	2	1	455	49.9	5.34	77.02	437434	463713	445598	284977	321119	286740	312221	364145	282287	705160	674657	607581	65.7	98.2	20.8	21.97	0.67	1.49254	0.0614109

## Sheet: Quantitative proteins
Accession	Description	Exp. q-value: Combined	Sum PEP Score	Coverage [%]	# Peptides	# PSMs	# Unique Peptides	# Protein Groups	# AAs	MW [kDa]	calc. pI	Score Sequest HT: Sequest HT	Abundance: F1: Control, ATCC43300, 1	Abundance: F14: Control, ATCC43300, 2	Abundance: F15: Control, ATCC43300, 3	Abundance: F16: Control, ATCC43300, 4	Abundance: F17: Control, ATCC43300, 5	Abundance: F18: Control, ATCC43300, 6	Abundance: F19: Metabolite I, ATCC43300, 1	Abundance: F20: Metabolite I, ATCC43300, 2	Abundance: F21: Metabolite I, ATCC43300, 3	Abundance: F22: Metabolite I, ATCC43300, 4	Abundance: F23: Metabolite I, ATCC43300, 5	Abundance: F24: Metabolite I, ATCC43300, 6	Abundances (Average): ATCC43300, Control	Abundances (Average): ATCC43300, Metabolite I	Abundances (Average) CV [%]: ATCC43300, Control	Abundances (Average) CV [%]: ATCC43300, Metabolite I	Abundance Ratio: (ATCC43300, Control) / (ATCC43300, Metabolite I)	Abundance Ratio: (ATCC43300, Metabolite I) / (ATCC43300, Control)	Abundance Ratio Adj. P-Value	Log 2 Abundance Ratio: (ATCC43300, Metabolite I) / (ATCC43300, Control)	-LOG10 p-value
A0A6G3DVP1	(D)CMP kinase (Fragment) OS=Staphylococcus aureus OX=1280 GN=cmk PE=4 SV=1	0	10.542	19	2	10	2	1	149	15.8	5.76	23.44	1.70406e+06	1.6e+06	1.73262e+06	1.58239e+06	1.59578e+06	1.35862e+06	841800	821047	828023	976009	1.00348e+06	866949	85.6	57.5	5.38	12.67	1.488	0.672043	2.74223e-05	-0.573375	4.5619
A0A033UVZ4	1,4-dihydroxy-2-naphthoyl-CoA synthase OS=Staphylococcus aureus C0673 OX=1413510 GN=menB PE=3 SV=1	0	13.62	10	3	30	2	1	272	30.4	5.73	75.08	2.79701e+06	2.82522e+06	2.59224e+06	2.70632e+06	2.73235e+06	2.27202e+06	1.75042e+06	2.07287e+06	1.87546e+06	2.30149e+06	2.26172e+06	2.37134e+06	150.8	131.8	5.65	11.01	1.144	0.874126	1	-0.194087	2.07006e-09
A0A0U1MBX6	10 kDa chaperonin OS=Staphylococcus aureus OX=1280 GN=groES PE=3 SV=1	0	9.551	24	2	9	2	1	94	10.4	4.7	26.3	264680	294543	309079	297523	322074	43955.5	94716.6	101304	92773.4	177988	174787	199625	51.4	26.8	40.26	18.11	1.921	0.520562	0.699513	-0.941858	0.155204
A0A077UQ49	2,3-bisphosphoglycerate-dependent phosphoglycerate mutase OS=Staphylococcus aureus OX=1280 GN=pgm_1 PE=3 SV=1	0	9.628	12	2	8	2	1	228	26.7	5.39	16.55	39335.5	27861.3	48887.4	80206.2	72135.6	90586.1	62379.2	41718.1	47727.7	170169	143254	141169	29.7	55.6	44.36	40.56	0.534	1.87266	0.129306	0.905088	0.888383
A0A090M0Z4	2-oxoglutarate dehydrogenase E1 component OS=Staphylococcus aureus OX=1280 GN=odhA PE=3 SV=1	0	6.914	5	3	7	3	1	932	105.3	5.66	11.07	233675	208123	141875	291592	207891	261069	104362	106840	126565	121401		141651	44.6	28.8	25.24	17.45	1.552	0.64433	0.100403	-0.634129	0.998252
A0A0E1VJH6	30S ribosomal protein S1 OS=Staphylococcus aureus subsp. aureus USA300_TCH959 OX=450394 GN=rpsA PE=3 SV=1	0	36.133	18	5	29	5	1	398	44.1	4.64	87.9	264535	272347	282876	530835	212690	244981		40341.9		79551.8	59996	56251.8	18.4	4	37.34	14.9	4.61	0.21692	8.00247e-05	-2.20477	4.09678
A0A2S6DJF1	30S ribosomal protein S10 OS=Staphylococcus aureus OX=1280 GN=rpsJ PE=3 SV=1	0	5.273	18	2	18	1	1	102	11.6	9.74	31.37	397301	389500	442436	382024	280873	393602	255894	345584	310568	595392	573277	622228	101.8	133.4	14.44	20.35	0.763	1.31062	0.637523	0.390245	0.195504
A0A2D1CK32	30S ribosomal protein S10 OS=Staphylococcus aureus OX=1280 GN=rpsJ PE=3 SV=1	0	9.235	25	2	7	1	1	102	11.6	9.7	15.34				39880.3		40689.5				30780.7	38828.1	37213.8	24.1	21.5	7.71	15	1.121	0.892061	0.923099	-0.164786	0.0347518
A0A2S6DK07	30S ribosomal protein S13 OS=Staphylococcus aureus OX=1280 GN=rpsM PE=3 SV=1	0	9.03	9	2	30	2	1	121	13.8	10.62	77.29	2.39681e+06	2.37501e+06	2.41973e+06	2.24269e+06	2.4006e+06	2.23217e+06	1.97968e+06	1.95067e+06	1.88726e+06	4.09351e+06	3.8831e+06	3.96411e+06	77.8	107.7	3.11	20.34	0.722	1.38504	0.0147899	0.469929	1.83003
A0A0E1VNK9	30S ribosomal protein S19 OS=Staphylococcus aureus subsp. aureus USA300_TCH959 OX=450394 GN=rpsS PE=3 SV=1	0	6.979	20	2	15	2	1	108	12.3	10.05	34.23	6.71091e+06	7.32292e+06	7.24722e+06	9.0544e+06	8.62457e+06	7.91396e+06	6.47814e+06	6.3713e+06	6.20293e+06	9389116	9.52481e+06	9.44978e+06	180.7	206.3	12.2	4.25	0.876	1.14155	0.204624	0.190997	0.689043
Q5HGH6	30S ribosomal protein S2 OS=Staphylococcus aureus (strain COL) OX=93062 GN=rpsB PE=3 SV=1	0	57.36	34	6	92	1	1	258	29.4	5.4	282.49	1.326e+06	1.41957e+06	1.33181e+06	1.18497e+06	1.24895e+06	1.18738e+06	1.24696e+06	1.29009e+06	1.18061e+06	2.62704e+06	2.37161e+06	2.48761e+06	105.6	168.2	6.14	19.42	0.628	1.59236	0.000812788	0.671164	3.09002
A0A1Q8DBU3	30S ribosomal protein S3 OS=Staphylococcus aureus OX=1280 GN=rpsC PE=3 SV=1	0	19.978	23	4	19	4	1	217	24.2	9.72	46.78	1.99232e+06	2.02336e+06	2.16943e+06	1.73735e+06	1.66143e+06	1.77822e+06	1.82759e+06	1.86527e+06	1.86909e+06	3.52418e+06	3.67645e+06	3.63473e+06	88.7	136.2	9.3	18.21	0.651	1.5361	0.000163582	0.619271	3.78627
A0A2S6DJ38	30S ribosomal protein S4 (Fragment) OS=Staphylococcus aureus OX=1280 GN=CSC87_14910 PE=3 SV=1	0	21.938	31	4	26	3	1	127	14.5	10.49	85.27	3.83202e+06	3.6655e+06	3.71385e+06	3.45989e+06	3.10858e+06	3.10792e+06	4.11945e+06	4.17794e+06	4.02335e+06	7.27816e+06	7.34673e+06	7.41248e+06	117.1	212.6	7.72	13.41	0.551	1.81488	2.687e-05	0.859876	4.57073
A0A077VNF2	30S ribosomal protein S4 OS=Staphylococcus aureus OX=1280 GN=rpsD PE=3 SV=1	0	24.204	29	6	42	5	1	200	23	10.02	131.39	2.52198e+06	2.63569e+06	2.8174e+06	2.45951e+06	2.3797e+06	2.18277e+06	3.23713e+06	3.2937e+06	3295421	6.62341e+06	6.58559e+06	6.19104e+06	84.2	184.5	5.64	18.55	0.456	2.19298	1.64756e-06	1.13289	5.78316
A0A033UV27	30S ribosomal protein S5 OS=Staphylococcus aureus C0673 OX=1413510 GN=rpsE PE=3 SV=1	0	7.048	20	2	4	1	1	166	17.8	10.04	7.91	31767.1	30298.2		43279	33954	30601.7	81278.1	73061.8	70383.1	129583	96066.6	111681	67.6	214.7	14.61	8.85	0.315	3.1746	8.57218e-08	1.66658	7.06691
A0A033UKP6	30S ribosomal protein S7 OS=Staphylococcus aureus C0673 OX=1413510 GN=rpsG PE=3 SV=1	0	17.475	22	3	19	3	1	156	17.8	9.94	66.03	2.1037e+06	2.01224e+06	2.04038e+06	2.3062e+06	2.20589e+06	2.09964e+06	2.65753e+06	2.74185e+06	2.8803e+06	4.68881e+06	4.43662e+06	4.61452e+06	120.3	241.2	6.55	10.32	0.499	2.00401	0.000154051	1.00289	3.81234
A0A0E0VNA6	3-hexulose-6-phosphate synthase OS=Staphylococcus aureus subsp. aureus 71193 OX=1155084 GN=ST398NM01_0645 PE=3 SV=1	0	13.2	25	3	12	3	1	210	22.4	4.72	26.18	65015.4	65927.6	68661.4	43107.8		62594.4	47524.1	51999.2		48011.5	63129.1	25073.8	39	37.4	17.1	34.52	1.041	0.960615	0.798755	-0.0579701	0.0975862
A0A033V0T7	4-hydroxy-3-methylbut-2-en-1-yl diphosphate synthase (flavodoxin) OS=Staphylococcus aureus C0673 OX=1413510 GN=ispG PE=3 SV=1	0	6.302	7	2	2	2	1	366	39.4	6.27	4.66	83784.4	83724.3	107963	58656.9	69981.7	66612.9	60006.2	56694.9	76758.7	314616	316938	99031.6	5.2	7.1	20.02	68.26	0.732	1.36612	0.112612	0.450084	0.948417
A0A077V1V2	50S ribosomal protein L10 OS=Staphylococcus aureus OX=1280 GN=rplJ PE=3 SV=1	0	15.384	20	3	18	3	1	166	17.7	4.83	51.88	400880	328253	350950	342648	324831	344937	131872	158950	199954	335793	294299	328737	39.7	34.4	9.39	22.47	1.155	0.865801	0.0453576	-0.207893	1.34335
A0A033UV13	50S ribosomal protein L13 OS=Staphylococcus aureus C0673 OX=1413510 GN=rplM PE=3 SV=1	0	10.952	10	2	19	2	1	145	16.3	9.35	66.27	1848845	1.92488e+06	1.82633e+06	2.08692e+06	2.05698e+06	1.90023e+06	1.93456e+06	1.70684e+06	1.93007e+06	3.47819e+06	3.17742e+06	2.78901e+06	141.7	202.5	6.51	12.63	0.7	1.42857	0.12464	0.514573	0.904343
A0A0H2HWH9	50S ribosomal protein L14 OS=Staphylococcus aureus OX=1280 GN=rplN PE=3 SV=1	0	6.399	16	2	6	2	1	122	13.1	9.99	12.58	890180	978940	895683	966988	945650	904931	794785	772166	822731	1.56986e+06	1.53534e+06	1.50528e+06	137.8	194.3	4.9	17.43	0.709	1.41044	0.102964	0.496142	0.987313
A0A6B5IG64	50S ribosomal protein L15 OS=Staphylococcus aureus OX=1280 GN=rplO PE=3 SV=1	0	34.694	47	5	19	5	1	146	15.6	10.29	76.07	1.28041e+06	1.64956e+06	1.64725e+06	1.26315e+06	1.31932e+06	1.38232e+06	1.89849e+06	1.75974e+06	911565	2.2741e+06	2.40996e+06	1.98505e+06	75.8	123.2	11.46	20.61	0.615	1.62602	0.0418976	0.701342	1.37781
A0A077W3A7	50S ribosomal protein L18 OS=Staphylococcus aureus OX=1280 GN=rplR PE=3 SV=1	0	10.097	27	3	13	3	1	119	13.1	9.95	28.39	24359.8	53505.7	52050.2	24801.5	56184.3	22151.6	1376.71	919.108	1321.8		767.596		10.4	0.5	40.5	37.46	23.135	0.0432246	1.84576e-07	-4.53201	6.73382
A0A033V796	50S ribosomal protein L19 OS=Staphylococcus aureus C0673 OX=1413510 GN=rplS PE=3 SV=1	0	15.189	19	4	51	4	1	116	13.3	11.12	132.94	4.66578e+06	4.78041e+06	5.03386e+06	4.43998e+06	4.06822e+06	4.33031e+06	3.5601e+06	3.8705e+06	3.98478e+06	7.65007e+06	7.46864e+06	7.43943e+06	138.7	191.1	6.67	18.98	0.726	1.37741	0.397965	0.461959	0.400155
A0A2I7Y677	50S ribosomal protein L19 OS=Staphylococcus aureus OX=1280 GN=rplS PE=3 SV=1	0	13.739	28	3	39	3	1	116	13.4	11.5	106.53	3.82752e+06	3.89192e+06	3.92335e+06	3.30963e+06	3.35457e+06	3.23808e+06	3.9255e+06	4.01443e+06	3.68824e+06	7.17294e+06	7.23715e+06	7.30026e+06	71.4	119.5	7.35	15.63	0.597	1.67504	1.07956e-05	0.744197	4.96675
A0A6B0CU60	50S ribosomal protein L2 (Fragment) OS=Staphylococcus aureus OX=1280 GN=rplB PE=3 SV=1	0	5.023	7	2	11	2	1	245	26.2	10.35	21.17	167764	135228	143687	162400	145408	149030	385140	306904	347209	689168	586906	602960	7.2	26	9.75	15.2	0.277	3.61011	9.90113e-10	1.85204	9.00432
A0A033UV93	50S ribosomal protein L2 OS=Staphylococcus aureus C0673 OX=1413510 GN=rplB PE=3 SV=1	0	10.513	14	3	31	2	1	277	30.3	10.76	78.13	4.17992e+06	4.48868e+06	4.52138e+06	4.56991e+06	4.21831e+06	3.98781e+06	3.80268e+06	3.67918e+06	3.6896e+06	7.1771e+06	7.13046e+06	7.01284e+06	144.8	201.8	3.1	16.64	0.718	1.39276	0.425445	0.477944	0.371157
A0A380EM85	50S ribosomal protein L2 OS=Staphylococcus aureus OX=1280 GN=rplB PE=3 SV=1	0	24.898	29	6	22	5	1	279	30.4	10.77	52.09	796727	769419	870604	669180	555043	680891	118017	356370	331652	454458	116360	431509	48.8	28.1	14.5	47.96	1.739	0.575043	0.00455768	-0.798258	2.34126
A0A2S6DH70	50S ribosomal protein L21 (Fragment) OS=Staphylococcus aureus OX=1280 GN=rplU PE=3 SV=1	0	12.132	33	2	27	1	1	73	7.8	6	66.23	4.02073e+06	4289849	4.21497e+06	4322573	4.01515e+06	3.68703e+06	3.79725e+06	4224755	4.13905e+06	8365192	7175815	8.10169e+06	146.9	238.5	3.2	18.53	0.616	1.62338	0.0103894	0.698998	1.98341
A0A077VMB7	50S ribosomal protein L21 OS=Staphylococcus aureus OX=1280 GN=rplU PE=3 SV=1	0	4.832	26	2	15	1	1	102	11.3	9.85	25.8	102120	121834	109118	100258	115981	91519.2	64078.8	31689.9	40237.3		60416.1	62894.7	161.5	93.8	8.02	24.19	1.722	0.58072	0.0711437	-0.784085	1.14786
A0A5C8X590	50S ribosomal protein L22 OS=Staphylococcus aureus OX=1280 GN=rplV PE=3 SV=1	0	6.333	24	3	25	3	1	117	12.9	9.92	41.63	220555	239078	232244	199947	139690	307984	528347	566686	493656	877324	897411	862802	18.6	66.7	28.27	9.8	0.279	3.58423	4.48892e-06	1.84166	5.34786
T1Y5T7	50S ribosomal protein L25 OS=Staphylococcus aureus subsp. aureus CN1 OX=1193576 GN=rplY PE=3 SV=1	0	2.824	11	2	5	2	1	221	24.3	4.44	11.78	96856.2	112270	99579.5	108268	104507	99151.5	27218.9		20023.1	28648.1	26482.4	30806.8	77.4	21.5	5.74	13.05	3.599	0.277855	0.0534878	-1.8476	1.27175
A0A0H3KED7	50S ribosomal protein L29 OS=Staphylococcus aureus (strain Newman) OX=426430 GN=rpmC PE=1 SV=1	0	10.878	30	3	24	3	1	73	8.6	9.77	59.06	237096	258522	299444	353524	365469	330923	294680	321948	313251	319582	419083	335628	8.8	11.2	17.79	15.61	0.784	1.27551	0.0477219	0.351074	1.32128
A0A6H3XZQ7	50S ribosomal protein L30 OS=Staphylococcus aureus OX=1280 GN=rpmD PE=4 SV=1	0	9.427	37	2	10	2	1	59	6.6	10.11	26.51	112678	105768	103282	112154	114764	112620		22598.1	14347.4	36634.2	42119	29668.1	29.9	8.2	7.21	24.28	3.636	0.275028	1.28712e-07	-1.86235	6.89038
A0A6B5H2C7	50S ribosomal protein L4 OS=Staphylococcus aureus OX=1280 GN=rplD PE=3 SV=1	0	7.105	11	3	14	3	1	207	22.5	9.91	33.34	285137	298548	279404	242803	279160	235390				131516	29349.4		13.4	3	7.45	87.33	4.509	0.221779	0.0140767	-2.17281	1.8515
A0A033UV33	50S ribosomal protein L5 OS=Staphylococcus aureus C0673 OX=1413510 GN=rplE PE=3 SV=1	0	35.799	29	5	70	1	1	179	20.2	9.44	176.84	805381	827343	766814	708062	719241	651558	644079	678981	601536	1407282	1.16869e+06	1.20676e+06	150.5	216.6	7.17	18.71	0.695	1.43885	0.0117955	0.524915	1.92828
A0A6A9GQJ6	50S ribosomal protein L5 OS=Staphylococcus aureus OX=1280 GN=rplE PE=3 SV=1	0	38.502	35	6	66	2	1	179	20.3	9.32	164.81	123133	51836.6	105925	28338.1	23820.4			22198				27687.1	7.1	4.1	68.61	6.31	1.764	0.566893	0.753021	-0.818851	0.123193
A0A0D1I1V1	50S ribosomal protein L7/L12 OS=Staphylococcus aureus subsp. aureus OX=46170 GN=rplL PE=3 SV=1	0	24.012	43	5	49	5	1	122	12.7	4.65	92.86	1.49545e+06	1.94262e+06	2.05882e+06	2.11784e+06	1.86154e+06	1.84284e+06	1.4539e+06	1.45308e+06	1.47602e+06	2.84463e+06	2.67879e+06	2.46337e+06	27.2	32.2	10.88	14.56	0.844	1.18483	0.0791897	0.244685	1.10133
A0A033UPJ3	60 kDa chaperonin OS=Staphylococcus aureus C0673 OX=1413510 GN=groL PE=3 SV=1	0	28.392	13	7	53	4	1	541	57.5	4.65	124.38	1.90489e+06	1.93986e+06	2.04291e+06	1.63943e+06	1.68437e+06	1.65229e+06	1.26216e+06	1.43506e+06	1.38022e+06	2.83702e+06	2.71284e+06	2.82723e+06	83.9	105.2	7.92	20.96	0.797	1.25471	0.951515	0.327348	0.0215846
A0A5C8XA84	60 kDa chaperonin OS=Staphylococcus aureus OX=1280 GN=groL PE=3 SV=1	0	38.374	19	7	50	4	1	538	57.6	4.65	116.47	247471	185188	172007	228140	265285	129506	93707	146189	72243.2	178228	157133	117624	34.6	23.8	23.91	24.56	1.453	0.688231	0.489624	-0.539035	0.310138
A0A6B5IIT6	AAA domain-containing protein (Fragment) OS=Staphylococcus aureus OX=1280 GN=G0Y40_07250 PE=4 SV=1	0	66.812	33	5	62	4	1	214	24.2	5.34	224.68	2.02228e+06	2.22602e+06	1.99799e+06	1.98443e+06	1.83823e+06	1.68259e+06	1.20114e+06	1.23431e+06	1.11169e+06	1.46169e+06	1.54849e+06	1.32329e+06	132	106.8	7.35	9.39	1.236	0.809061	0.557374	-0.305679	0.253853
A0A6B5QB91	AAA domain-containing protein (Fragment) OS=Staphylococcus aureus OX=1280 GN=G0Y42_14195 PE=4 SV=1	0	53.447	54	5	77	4	1	142	15.8	5.38	238.1	5.0184e+06	4.81681e+06	4.83232e+06	5.09543e+06	4.98062e+06	4.9966e+06	2.18334e+06	2.16415e+06	2.11858e+06	2.70172e+06	2.43389e+06	2.6474e+06	188.5	105	5.49	9.36	1.796	0.556793	0.0373588	-0.844787	1.42761
A0A0E0VNQ4	ABC transporter domain-containing protein OS=Staphylococcus aureus subsp. aureus 71193 OX=1155084 GN=ST398NM01_0897 PE=3 SV=1	0	15.625	11	2	22	2	1	253	28.3	4.97	59.89	384148	354419	423312	289953	364240	290124	311743	289985	314862	625082	549003	579071	56.7	80.3	12.68	17.14	0.706	1.41643	0.00555165	0.50226	2.25558
A0A6G3DVP2	ABC transporter substrate-binding protein (Fragment) OS=Staphylococcus aureus OX=1280 GN=GC244_14560 PE=4 SV=1	0	11.575	34	3	35	3	1	91	10.1	8.94	84.47	5.25487e+06	5.54047e+06	5.71939e+06	4.96503e+06	4.95921e+06	4743489	2.46243e+06	2.53741e+06	2.45079e+06	2.90438e+06	2.98301e+06	2.83901e+06	209.8	125.5	5.03	10.93	1.672	0.598086	2.97008e-08	-0.741575	7.52723
A0A0E1XG33	ABC transporter, ATP-binding protein OS=Staphylococcus aureus subsp. aureus MN8 OX=548470 GN=HMPREF0769_12357 PE=4 SV=1	0	3.887	4	3	6	3	1	540	61.1	5.12	11.69	149748	210297	181252	148347	171142	121152	138782	151931	134627	276529	271208	285652	54.7	79.6	16.26	18.44	0.687	1.4556	0.232755	0.541618	0.633101
A0A077V192	Acetolactate synthase, catabolic OS=Staphylococcus aureus OX=1280 GN=alsS PE=3 SV=1	0	17.74	13	5	14	5	1	554	61.1	4.88	33.31	185383	109458	142643	156426	52577.6	99589		20278.7	43660.2	42218.7	49284.3		37.8	13.8	37.4	33.76	2.747	0.364033	0.0101761	-1.45786	1.99242
A0A033V427	Aconitate hydratase OS=Staphylococcus aureus C0673 OX=1413510 GN=V070_00405 PE=3 SV=1	0	36.232	6	5	39	2	1	902	99.1	4.98	110.26	1.13782e+06	949802	900331	993675	898303	883957	897887	969159	880162	1.94482e+06	1.83087e+06	1.86878e+06	121	198.8	10.51	20.52	0.609	1.64204	0.00114028	0.715486	2.94299
A0A0D1HHU1	Aconitate hydratase OS=Staphylococcus aureus subsp. aureus OX=46170 GN=QU38_13120 PE=3 SV=1	0	45.789	10	6	36	3	1	901	98.9	4.98	99.83			27827.8	19399.6	12478.5	255827	44556.6	69141.7		518482	47085.9		4.4	14.4	153.85	122.94	0.303	3.30033	0.423682	1.72261	0.37296
A0A380DSE0	Adenylate kinase OS=Staphylococcus aureus OX=1280 GN=adk PE=3 SV=1	0	20.931	35	6	42	1	1	215	23.9	4.93	62.29	82926.9	91334.8	96453.7	70263	77229.1	78269.4	65632.7	73033.4	63359.5	116014	126499	117136	77	95.4	10.4	14.22	0.807	1.23916	0.102167	0.309359	0.990688
A0A033UPB9	Adenylosuccinate lyase OS=Staphylococcus aureus C0673 OX=1413510 GN=V070_01745 PE=3 SV=1	0	16.923	9	4	37	2	1	431	49.6	5.85	120.06	765681	1.69775e+06	1.76452e+06	1.44522e+06	1.36504e+06	1.59674e+06	1.61747e+06	1.31618e+06	1.26675e+06	1.93204e+06	1.79162e+06	2.24233e+06	86.5	102.5	25.15	10.36	0.844	1.18483	0.062156	0.244685	1.20652
A0A133Q1T6	Adenylosuccinate lyase OS=Staphylococcus aureus OX=1280 GN=HMPREF3211_01046 PE=3 SV=1	0	13.938	10	4	24	2	1	454	52.2	6.28	67.73		55921.9	39612.7		23177.3	43687.9			30382.7		23051.2	33359.8	9.6	7.6	33.98	31.75	1.271	0.786782	0.879675	-0.345964	0.0556777
A0A033UZQ5	Alanine dehydrogenase OS=Staphylococcus aureus C0673 OX=1413510 GN=V070_00761 PE=3 SV=1	0	10.878	8	2	7	1	1	370	39.8	5.25	16.51	231450	225358	212830	180236	158752	138604	111664	133124	128107	229564	263710	211219	172.7	179.7	18.1	19.31	0.961	1.04058	0.992119	0.0573917	0.00343619
A0A1Q8DD75	Alanine dehydrogenase OS=Staphylococcus aureus OX=1280 GN=BSZ10_08475 PE=3 SV=1	0	12.485	8	2	12	1	1	373	40.1	5.3	29.28	441874	392386	371591	342163	304231	290402	212646	195183	186125	378436	372707	285856	63.4	51.9	14.9	15.07	1.223	0.817661	0.352213	-0.290424	0.453195
A0A0K7G660	Alcohol dehydrogenase OS=Staphylococcus aureus OX=1280 GN=adh1 PE=3 SV=1	0	40.752	18	5	46	5	1	336	36	5.52	158.62	4.07828e+06	4.14934e+06	3.43668e+06	3.54872e+06	3.77597e+06	3.57133e+06	4.34456e+06	3.68258e+06	3.09077e+06	5.88037e+06	5600862	5.39814e+06	113.6	163.8	8.55	8.74	0.694	1.44092	0.00156383	0.526992	2.80581
T1YCP4	Aldehyde dehydrogenase OS=Staphylococcus aureus subsp. aureus CN1 OX=1193576 GN=SAKOR_02089 PE=3 SV=1	0	42.257	15	6	26	6	1	481	52.7	5.19	75.64	435917	380540	361610	417878	312735	310568	50031.6	54052.8	104197	173971	239014	129594	31.1	12.1	13.4	46.37	2.57	0.389105	6.82809e-05	-1.36177	4.1657
A0A077ULP0	Alkaline shock protein 23 OS=Staphylococcus aureus OX=1280 GN=asp23 PE=3 SV=1	0	43.721	31	7	41	7	1	169	19.2	5.2	110.79	1.81706e+06	2.02697e+06	1.98405e+06	2.03455e+06	1.91982e+06	1.97064e+06	130641	84468.5	140291	851654	800231	744828	81.1	16.2	5.51	71.86	4.994	0.20024	9.48305e-05	-2.3202	4.02305
A0A0E0VL26	Alkyl hydroperoxide reductase C OS=Staphylococcus aureus subsp. aureus 71193 OX=1155084 GN=ST398NM01_0458 PE=3 SV=1	0	49.982	53	9	69	9	1	189	21	5.05	171	1.39821e+06	1.4435e+06	1.75206e+06	1.67513e+06	1.71661e+06	1.63721e+06	113657	86264.1	82151.6	546652	596800	525671	27.8	4.6	9.47	68.1	5.991	0.166917	3.6435e-05	-2.5828	4.43848
A0A077ULX2	Alkyl hydroperoxide reductase subunit F OS=Staphylococcus aureus OX=1280 GN=ahpF PE=3 SV=1	0	34.292	14	5	26	5	1	507	54.7	4.77	76.74	42769.9	64181.7	103327	92141.5	75453.3	85417.2	35204.9	28334.4	4159.21	47675.2	20892.2	5280.27	13.4	4.6	27.61	69.94	2.902	0.34459	0.00543237	-1.53705	2.26501
A0A077UEN2	Alpha-helical coiled-coil protein OS=Staphylococcus aureus OX=1280 GN=srpF PE=4 SV=1	0	7.842	16	2	9	2	1	170	19.2	4.81	20.74	135079	97987	89276.9	83243.4	54540.2	110191	24282	36175.8	28676.1	27175.9	40154.6		53.5	23.6	30.43	24.18	2.27	0.440529	0.0266746	-1.18269	1.5739
A0A2S6DIN8	Alpha-ketoacid dehydrogenase subunit beta (Fragment) OS=Staphylococcus aureus OX=1280 GN=CSC87_16020 PE=4 SV=1	0	21.94	31	3	35	2	1	115	12.3	4.79	99.71	563125	539537	671040	518907	1.23219e+06	1.33427e+06	642319	1.54787e+06	623918	3142658	2.95111e+06	3.1336e+06	71.7	295.7	49.33	48.63	0.243	4.11523	0.132489	2.04097	0.87782
A0A6B5RVL4	Alpha-ketoacid dehydrogenase subunit beta OS=Staphylococcus aureus OX=1280 GN=G0W16_04070 PE=4 SV=1	0	51.148	29	6	56	5	1	325	35.2	4.73	154.22	976297	1.13694e+06	1.08768e+06	1.07912e+06	1.1251e+06	947799	842348	920467	801792	1.48061e+06	1.3484e+06	1.20915e+06	52.9	61.7	4.85	8.43	0.857	1.16686	0.891849	0.222633	0.0497086
A0A0E1XD57	Arginine deiminase OS=Staphylococcus aureus subsp. aureus MN8 OX=548470 GN=arcA PE=3 SV=1	0	9.053	3	2	3	2	1	411	46.9	5.25	6.93	79209.2	47560.1		94779.6	59837.8	106155			40301.3	45429.7	25092.9		42.3	22.7	34.4	39.99	1.867	0.535619	0.532083	-0.900722	0.274021
A0A0E0VMF7	Argininosuccinate synthase OS=Staphylococcus aureus subsp. aureus 71193 OX=1155084 GN=argG PE=3 SV=1	0	14.826	12	5	25	5	1	419	46.6	5.02	48.76	1.18569e+06	1.16636e+06	1.32326e+06	1.79945e+06	1.84304e+06	1.73897e+06	1.04695e+06	1.05033e+06	1.01537e+06	938491	967261	735265	55.8	43	22.72	28.2	1.298	0.770416	0.216946	-0.37629	0.663648
A0A077UK09	Asparagine--tRNA ligase OS=Staphylococcus aureus OX=1280 GN=asnS PE=3 SV=1	0	6.384	6	2	7	2	1	430	49.1	5.24	14.41	26557.3	34608.9					95472.6	96781.9	98400.9	155036	164120	142803	16.3	77.3	16.99	9	0.211	4.73934	3.29616e-06	2.24469	5.48199
A0A1Q8DEX3	Aspartyl/glutamyl-tRNA(Asn/Gln) amidotransferase subunit B OS=Staphylococcus aureus OX=1280 GN=gatB PE=3 SV=1	0	15.636	8	3	23	1	1	475	53.6	5.03	50.23	169255	204380	192749	193517	177482	155607	148817	162059	147339	338551	241172	340692	80.2	102.9	7.11	23.26	0.78	1.28205	0.182789	0.358454	0.73805
A0A2S6DJR5	Asp-tRNA(Asn)/Glu-tRNA(Gln) amidotransferase GatCAB subunit B (Fragment) OS=Staphylococcus aureus OX=1280 GN=CSC87_13895 PE=3 SV=1	0	13.838	11	3	15	2	1	318	36.2	5.15	31.59	425157	466277	459665	409148	411897	403338	363429	356551	361226	698973	657843	668392	64.1	87.1	4.91	15.59	0.736	1.3587	0.00212621	0.442222	2.67239
A0A6B5GER5	ATP synthase gamma chain OS=Staphylococcus aureus OX=1280 GN=atpG PE=3 SV=1	0	9.719	17	3	6	3	1	288	32.1	5.86	10.15		33013.1	33459.4				83613.5	94202.3	98785.7	218602	137930	127387	9	37	0.92	23.19	0.243	4.11523	4.16231e-06	2.04097	5.38067
A0A2X2WY80	ATP synthase subunit alpha OS=Staphylococcus aureus OX=1280 GN=atpA PE=3 SV=1	0	50.658	23	10	88	10	1	502	54.5	4.97	229.8	1.40028e+07	1.48887e+07	1.44378e+07	1.2921e+07	1.27574e+07	1.25112e+07	1.14335e+07	1.11244e+07	1.14703e+07	1.84495e+07	1.73658e+07	1.74405e+07	53.4	66.3	5.87	6.55	0.805	1.24224	4.81939e-05	0.312939	4.31701
A0A033ULT3	ATP synthase subunit beta OS=Staphylococcus aureus C0673 OX=1413510 GN=atpD PE=3 SV=1	0	41.732	21	7	54	1	1	471	51.3	4.94	139.9	1.08315e+06	1.08512e+06	1132735	1.10165e+06	1.1149e+06	1.03889e+06	873353	875802	911855	1.95627e+06	1.83294e+06	1.81293e+06	111.9	159.2	1.66	21.83	0.703	1.42248	0.148296	0.508403	0.828871
A0A1Q8DD05	ATP synthase subunit beta OS=Staphylococcus aureus OX=1280 GN=atpD PE=3 SV=1	0	45.451	22	7	50	1	1	470	51.5	4.74	130			29215.6	34273.3	21814.4	26066.7	1.01401e+06	1.15354e+06	1.05299e+06	1.49252e+06	1362388	1.2453e+06	5.7	282.4	18.21	8.75	0.02	50	2.64448e-10	5.64386	9.57766
A0A077UKE4	ATP synthase subunit beta OS=Staphylococcus aureus OX=1280 GN=atpD PE=3 SV=1	0	46.192	22	7	54	1	1	470	51.4	4.82	142.53	77394.1	85536.6			59607.2	75140.5	288081	246927	226964	254841	284823	348981	17.1	71.7	15.24	15.81	0.239	4.1841	3.78831e-07	2.06492	6.42155
A0A1Q8DC82	ATP-dependent Clp protease ATP-binding subunit ClpC OS=Staphylococcus aureus OX=1280 GN=BSZ10_10295 PE=3 SV=1	0	21.12	5	4	48	2	1	824	91.6	5.44	138.8	456563	461102	429273	323525	372299	320336	200724	207734	179858	447765	377023	428350	161.2	135.4	14.71	22.96	1.191	0.839631	0.675978	-0.252173	0.170067
A0A2S6D9V8	ATP-dependent Clp protease ATP-binding subunit ClpX (Fragment) OS=Staphylococcus aureus OX=1280 GN=CSC87_17850 PE=4 SV=1	0	11.317	28	2	7	1	1	80	8.7	9.09	19.53	298019	344475	288662	234131	279025	249663	344393	393670	318351	466817	652605	539405	128.2	232	12.63	15.34	0.553	1.80832	0.0235331	0.854649	1.62832
A0A033UZL6	ATP-dependent Clp protease ATP-binding subunit ClpX OS=Staphylococcus aureus C0673 OX=1413510 GN=clpX PE=3 SV=1	0	17.948	9	3	24	2	1	420	46.2	4.55	73.73	1.64089e+06	1701445	1.7363e+06	1.55185e+06	1.52174e+06	1.58835e+06	1.27058e+06	1.15145e+06	1.11766e+06	1.66805e+06	1.69119e+06	1.63268e+06	121	118.9	5.33	3.2	1.018	0.982318	1	-0.0257376	2.07006e-09
A0A5C8XBW5	ATP-dependent Clp protease ATP-binding subunit OS=Staphylococcus aureus OX=1280 GN=clpL PE=4 SV=1	0	73.22	22	13	90	13	1	705	78.3	5.03	234.34	328247	331872	339897	312546	312569	308414	643065	541531	782344	1.04666e+06	1.21347e+06	1.16934e+06	2.6	8.3	3.43	18.73	0.308	3.24675	1.90024e-10	1.699	9.72119
A0A0E1VJU8	ATP-dependent protease ATPase subunit HslU OS=Staphylococcus aureus subsp. aureus USA300_TCH959 OX=450394 GN=hslU PE=3 SV=1	0	17.777	9	3	19	1	1	470	52.7	5.36	50.74	945516	1022035	1.03802e+06	945120	825916	754337	536996	579416	576753	832675	747570	903998	157	130.8	9.3	8.57	1.2	0.833333	0.637523	-0.263034	0.195504
A0A033UE78	ATP-dependent zinc metalloprotease FtsH OS=Staphylococcus aureus C0673 OX=1413510 GN=ftsH PE=3 SV=1	0	23.597	6	3	34	1	1	702	78.2	5.12	93.45	1.77605e+06	1.66833e+06	1646091	1.89883e+06	1.63077e+06	1657041	1.54988e+06	1055736	831342	1.04125e+06	1.03756e+06	1.04242e+06	216.6	141.9	7.11	31.67	1.526	0.655308	0.675978	-0.609755	0.170067
A0A6B5KLY3	Bifunctional purine biosynthesis protein PurH OS=Staphylococcus aureus OX=1280 GN=purH PE=3 SV=1	0	101.497	29	11	152	11	1	529	57.4	5.87	418.06	1.64676e+07	1.63571e+07	1.60834e+07	1.46409e+07	1.50487e+07	1.40525e+07	9.6148e+06	9.88775e+06	9.42506e+06	1.04517e+07	1.04987e+07	1.09882e+07	172.2	133.1	5.12	13.96	1.293	0.773395	0.00661835	-0.370722	2.17925
A0A077UWT7	Biotin carboxylase OS=Staphylococcus aureus OX=1280 GN=cfiB_2 PE=4 SV=1	0	4.72	6	2	17	2	1	452	50.1	5.57	39.93	2.79137e+06	2.99811e+06	2.64862e+06	2.69265e+06	2.44151e+06	2.44727e+06	1.67325e+06	1.87389e+06	1.62727e+06	2.04075e+06	2.09696e+06	2.1579e+06	209.5	172.6	7.26	9.98	1.214	0.823723	0.57068	-0.279768	0.243607
A0A0E0VNT6	Catalase OS=Staphylococcus aureus subsp. aureus 71193 OX=1155084 GN=ST398NM01_1336 PE=3 SV=1	0	19.49	15	6	20	6	1	507	58.6	5.48	40.04	960036	952753	1.09252e+06	904801	831029	1.0218e+06	507364	563113	554396	638595	689494	652292	93	66.4	10.75	10.94	1.4	0.714286	0.0086212	-0.485427	2.06443
A0A6B5KK95	CDP-diacylglycerol--serine O-phosphatidyltransferase OS=Staphylococcus aureus OX=1280 GN=pssA PE=3 SV=1	0	13.456	6	2	15	2	1	451	52.7	9.14	39.28	1.08727e+06	1.00801e+06	1.07935e+06	980389	946472	1.15481e+06	899459	804875	829552	861600	774949	929091	165.2	164.5	10.94	19.1	1.004	0.996016	1	-0.00575927	2.07006e-09
A0A6G4YW47	Cell division protein FtsA OS=Staphylococcus aureus OX=1280 GN=ftsA PE=4 SV=1	0	32.041	17	7	30	7	1	472	53.1	4.61	73.55	718938	102220		704311	26051.6	664581	58210.4	155716	46616.3	392922	279235	220769	57	17.7	78.82	57.03	3.221	0.310463	0.989107	-1.68751	0.00475652
A0A6C1EVU0	Cell division protein FtsZ OS=Staphylococcus aureus OX=1280 GN=ftsZ PE=3 SV=1	0	18.153	18	5	21	5	1	390	41	4.98	40.17	471831	500691	469409	393061	389092	416119	215917	237449	221546	494752	477572	454671	38.2	32.6	10.21	22.12	1.174	0.851789	0.477638	-0.231432	0.320901
A0A0E1XHF4	Chaperone protein ClpB OS=Staphylococcus aureus subsp. aureus MN8 OX=548470 GN=clpB PE=3 SV=1	0	21.213	4	4	56	2	1	882	99.8	5.05	156.16	2.94576e+06	2.91805e+06	3.13662e+06	2.70426e+06	2.88595e+06	2.62342e+06	1.60072e+06	1.63385e+06	1.58395e+06	2.20036e+06	2.14173e+06	2.27742e+06	167.9	128.1	4.06	4.3	1.31	0.763359	1.12327e-05	-0.389567	4.94952
A0A033UZD3	Chaperone protein DnaK OS=Staphylococcus aureus C0673 OX=1413510 GN=dnaK PE=2 SV=1	0	31.776	11	6	62	3	1	611	65.9	4.68	164.93	365855	389553	429815	346524	315796	336902	184640	324443	313586	486218	481928	540279	65	81.1	9.5	22.93	0.802	1.24688	0.80438	0.318326	0.0945389
A0A658X218	Chaperone protein hchA OS=Staphylococcus aureus OX=1280 GN=hchA PE=4 SV=1	0	26.131	23	5	26	2	1	292	32.2	5.05	63.3				39107.2	28210.5	34314.2			11026.6	36752	30846.2	26301.3	8.4	6.4	17.09	29.68	1.306	0.765697	0.477277	-0.385155	0.32123
A0A380E2L7	Citrate synthase OS=Staphylococcus aureus OX=1280 GN=citZ PE=3 SV=1	0	7.436	6	2	12	2	1	382	43.7	6.18	28.25	609734	604940	598370	546469	539161	438814	301152	322665	320509	390988	432308	466528	77.1	60.3	9.1	9.06	1.279	0.781861	0.00119154	-0.355016	2.92389
A0A033V5W3	Cold shock protein CspA OS=Staphylococcus aureus C0673 OX=1413510 GN=V070_00472 PE=4 SV=1	0	19.844	41	3	22	3	1	66	7.3	4.56	49.64	399868	324465	505296	331741	178637	319076	52482.8	211283	224094	626538	305411	429969	9.3	8.7	29.84	51.3	1.067	0.937207	1	-0.0935602	2.07006e-09
A0A077UPC3	D-alanine aminotransferase OS=Staphylococcus aureus OX=1280 GN=dat PE=3 SV=1	0	8.82	10	2	5	2	1	282	31.8	5.22	13.79	27997.5		29724.8	27920.2	21370.3		14850.2			44992.1	43488.9	34293.5	6.4	8.7	13.48	31.29	0.733	1.36426	0.9262	0.448115	0.0332951
A0A077UJT5	D-alanine--D-alanyl carrier protein ligase OS=Staphylococcus aureus OX=1280 GN=dltA PE=3 SV=1	0	7.71	6	2	4	2	1	485	54.7	5.03	8.91				69568.4	57457.1	55206.9		89609.7		42084.9	51615.3	50144.7	46.9	39.8	10.32	57.59	1.176	0.85034	1	-0.233888	2.07006e-09
A0A1Q8DCQ1	DEAD-box ATP-dependent RNA helicase CshA OS=Staphylococcus aureus OX=1280 GN=cshA PE=3 SV=1	0	9.563	5	2	20	2	1	503	57	9.47	38.82	228564	284395	267305	234836	179815	184289	167638	170810	180161	399292	357273	315491	66.9	83.3	16.24	21.95	0.804	1.24378	0.423682	0.314733	0.37296
A0A658WMY2	Dihydrolipoamide acetyltransferase component of pyruvate dehydrogenase complex OS=Staphylococcus aureus OX=1280 GN=pdhC PE=3 SV=1	0	79.75	24	6	69	6	1	433	46.6	5	213.95	2.10789e+06	2.6267e+06	2.56453e+06	2.44278e+06	2.48724e+06	1.5688e+06	1.31816e+06	1.77742e+06	1.1133e+06	3.42562e+06	3.2418e+06	3.593e+06	62.8	72.1	14.31	31.56	0.871	1.14811	1	0.199255	2.07006e-09
A0A0E1X6N9	Dihydrolipoyl dehydrogenase OS=Staphylococcus aureus subsp. aureus MN8 OX=548470 GN=lpdA PE=3 SV=1	0	60.136	32	11	60	9	1	468	49.4	5.02	151.74	1.85119e+06	1.80427e+06	1.73803e+06	1.56172e+06	1.56014e+06	1.54243e+06	592278	619203	629070	1.1419e+06	1.13581e+06	1.06288e+06	73.3	43.4	7.67	14.47	1.69	0.591716	0.0872363	-0.757023	1.0593
A0A077UE39	Dihydroxyacetone kinase family protein OS=Staphylococcus aureus OX=1280 GN=ERS140147_00160 PE=4 SV=1	0	16.151	9	4	19	4	1	548	60.6	4.67	38.2	223490	162915	176820	203940	187827	191536	130490	146847	117919	263158	211708	213900	69.3	73.8	12.76	14.01	0.94	1.06383	1	0.0892673	2.07006e-09
A0A0E0VU32	D-lactate dehydrogenase OS=Staphylococcus aureus subsp. aureus 71193 OX=1155084 GN=ST398NM01_2576 PE=3 SV=1	0	27.353	19	7	30	7	1	354	39.7	5.58	57.65	559030	569008	700298	610084	609808	523137		41455.4		156092	202908	153227	60.5	15.6	7.14	43.49	3.887	0.257268	3.92662e-06	-1.95866	5.40598
A0A0E0VKB8	DNA gyrase subunit B OS=Staphylococcus aureus subsp. aureus 71193 OX=1155084 GN=gyrB PE=3 SV=1	0	9.611	5	2	6	2	1	644	72.5	5.88	12.67	112030	79330.9	112637	93090.7	109575	90517.1	37076.6	56010.1	45596	46693.8	39309	33183.1	158.1	71.5	13.01	32.46	2.211	0.452284	0.00135766	-1.1447	2.86721
I7BB61	DNA topoisomerase (ATP-hydrolyzing) (Fragment) OS=Staphylococcus aureus OX=1280 GN=gyrA PE=4 SV=1	0	8.132	26	2	14	2	1	141	15.4	5.8	25.35	518341	523202	493007	523793	515933	437123	219737	238789	209005	216870	202365	207484	144.8	69.6	4.55	22.43	2.08	0.480769	0.000692572	-1.05658	3.15954
I7BET4	DNA topoisomerase (ATP-hydrolyzing) (Fragment) OS=Staphylococcus aureus OX=1280 GN=gyrB PE=4 SV=1	0	20.282	50	4	27	4	1	137	15	9.23	49.45	1.73083e+06	1.65148e+06	1.77476e+06	1.80731e+06	1.74826e+06	1.6949e+06	1.22612e+06	1.31191e+06	1.23203e+06	1.80122e+06	1.6442e+06	1.51341e+06	114.5	110.2	4.14	6.41	1.04	0.961538	1	-0.0565835	2.07006e-09
A0A6B5KKA6	DNA-binding protein HU-alpha OS=Staphylococcus aureus OX=1280 GN=hupA PE=3 SV=1	0	72.847	58	5	207	5	1	90	9.5	9.58	650.65	2.08348e+08	2.09885e+08	1.97278e+08	2.20647e+08	2.40065e+08	1.97169e+08	1.7999e+08	1.64373e+08	1.52773e+08	1.98404e+08	1.84855e+08	1.84187e+08	171.3	165	7.28	11.85	1.038	0.963391	1	-0.0538064	2.07006e-09
A0A380E2T1	DNA-binding protein II HBsu OS=Staphylococcus aureus OX=1280 GN=hu PE=3 SV=1	0	47.762	68	6	58	6	1	90	9.7	9.7	187.43	3.33843e+06	3.5729e+06	4.08088e+06	3.27038e+06	4.45456e+06	3.4479e+06	2.1905e+06	2.23229e+06	2.16809e+06	3.68299e+06	3.73912e+06	3.32782e+06	50.8	45.5	11.35	9.14	1.117	0.895255	0.954461	-0.159629	0.020242
A0A2S6DK14	DNA-directed RNA polymerase (Fragment) OS=Staphylococcus aureus OX=1280 GN=rpoB PE=3 SV=1	0	38.423	16	10	98	1	1	661	73.3	5.36	267.76	235865	204012	226472	190688	169520	154815	224315	224118	207011	478512	397248	435484	108.2	193.3	14.25	19.5	0.56	1.78571	0.00103462	0.836501	2.98522
A0A6B0BZA4	DNA-directed RNA polymerase subunit alpha OS=Staphylococcus aureus OX=1280 GN=rpoA PE=3 SV=1	0	6.907	6	2	16	1	1	311	34.2	4.75	42.16	1559954	1.42388e+06	1.35478e+06	1.41629e+06	1.26635e+06	1248618	1.04815e+06	1.15685e+06	1.18496e+06	1.9774e+06	2.19584e+06	1.93391e+06	152.8	199.1	8.14	15.75	0.768	1.30208	0.340027	0.380822	0.468487
A0A033UK63	DNA-directed RNA polymerase subunit beta OS=Staphylococcus aureus C0673 OX=1413510 GN=rpoB PE=3 SV=1	0	55.914	14	15	127	1	1	1184	132.8	5.1	324.24	25822.9	39597.4	50431.4		27201.7		36442.3		32578.5	92785.1	40056.5	53000.2	73.4	109.9	30.48	33.59	0.668	1.49701	0.223998	0.58208	0.649756
A0A033UHR6	DNA-directed RNA polymerase subunit beta' OS=Staphylococcus aureus C0673 OX=1413510 GN=rpoC PE=3 SV=1	0	87.331	13	15	157	5	1	1205	134.8	7.06	429.24	2.1872e+06	2.27282e+06	2.28383e+06	2.11106e+06	1.83174e+06	1.8214e+06	1.69766e+06	1.77294e+06	1.662e+06	2.85114e+06	2.67005e+06	2.52804e+06	126.1	145.8	8.05	6.57	0.865	1.15607	0.0983417	0.209228	1.00726
A0A6H4AN76	DNA-directed RNA polymerase subunit beta OS=Staphylococcus aureus OX=1280 GN=rpoC PE=4 SV=1	0	66.418	13	14	120	4	1	1207	135.3	7.05	333.62	1.52848e+06	1.58743e+06	1.602e+06	1.41806e+06	1.37808e+06	1.31606e+06	972694	984488	886853	1.24793e+06	1.22309e+06	1.13035e+06	93.6	79.4	5.87	6.5	1.179	0.848176	0.167336	-0.237564	0.776411
A0A0D1I7D0	DNA-directed RNA polymerase subunit beta OS=Staphylococcus aureus subsp. aureus OX=46170 GN=rpoB PE=3 SV=1	0	72.427	19	19	137	5	1	1183	133.2	5.02	355.75	315816	286281	323577	340253	339818	343646	225747		134578	346147	354354		34.4	32.9	9.26	23.37	1.045	0.956938	0.667765	-0.0635029	0.175376
A0A5F0HNH4	DUF948 domain-containing protein OS=Staphylococcus aureus OX=1280 GN=E3A28_13865 PE=3 SV=1	0	31.333	37	5	33	5	1	163	18	8.15	100.54	843534	866014	908264	722847	780844	683430	27044.9	21773	5671.74	117412	90607.5	121799	83.8	5.9	8.31	71.76	14.199	0.0704275	0.000624207	-3.82772	3.20467
A0A2S6DKC3	Elongation factor G OS=Staphylococcus aureus OX=1280 GN=fusA PE=3 SV=1	0	54.979	21	10	89	5	1	696	76.6	4.93	217.32	3.84847e+06	3.71527e+06	4.06659e+06	3.49327e+06	3.41085e+06	2.94698e+06	3.83182e+06	3.92956e+06	3.65116e+06	5.86183e+06	6.08617e+06	5.33061e+06	76.2	114.4	8.05	6.15	0.666	1.5015	6.73463e-06	0.586406	5.17169
A0A0E0VLI7	Elongation factor G OS=Staphylococcus aureus subsp. aureus 71193 OX=1155084 GN=fusA PE=3 SV=1	0	104.129	29	16	117	11	1	715	79.3	4.96	329.75	1.62575e+06	1.47347e+06	1.55165e+06	1.48191e+06	938058	1.0555e+06	369604	457267	533093	947205	846960	1.58111e+06	50.7	28.2	19.6	43.7	1.801	0.555247	0.169616	-0.848798	0.770533
A0A077UHY4	Elongation factor Ts OS=Staphylococcus aureus OX=1280 GN=tsf PE=3 SV=1	0	57.417	37	9	75	9	1	293	32.5	5.12	135.57	820253	1.40567e+06	1.42646e+06	966016	1.01497e+06	1.12471e+06	338368	535815	396938	562389	741024	746747	26.3	15.5	20.56	20.24	1.697	0.589275	0.000248083	-0.762987	3.6054
D1MWR0	Elongation factor Tu (Fragment) OS=Staphylococcus aureus OX=1280 GN=tuf PE=3 SV=1	0	36.605	14	4	75	1	1	258	28.8	4.59	207.72	11397654	12381668	12631712	10935576	10991728	10674618	10188696	10412775	9535036	20356070	18605110	19668848	157.1	221.4	5.17	17.61	0.71	1.40845	0.435084	0.494109	0.361427
C3RXZ1	Elongation factor tu (Fragment) OS=Staphylococcus aureus subsp. aureus OX=46170 GN=tuf PE=3 SV=1	0	151.776	73	15	193	1	1	249	27.4	4.64	522.53	167923	150916	186860	134173	105497	92412.4	49717.7	42264.4	34095.6	137181	131428	158731	241.4	158.6	23.68	46.93	1.522	0.65703	0.178993	-0.605968	0.747165
T2DN99	Elongation factor Tu (Fragment) OS=Staphylococcus aureus subsp. aureus OX=46170 GN=Tuf PE=4 SV=1	0	68.48	81	6	79	1	1	72	8	6.54	246.54	55483.2	47807.3	33230	49480.9	33479.2	37162.4	19807.6				29740.7	21465.2	5.2	3.2	22.18	15.98	1.655	0.60423	0.00861732	-0.726831	2.06463
A0A6B0CJV0	Elongation factor Tu OS=Staphylococcus aureus OX=1280 GN=tuf PE=3 SV=1	0	37.282	25	7	120	6	1	398	43.9	4.97	259.37	2.20623e+07	2.28988e+07	2.18495e+07	2.22755e+07	2.24229e+07	2.01134e+07	1.49086e+07	1.42898e+07	1.43015e+07	1.72815e+07	1.81898e+07	1.57672e+07	120.8	102.9	2.5	11.06	1.174	0.851789	0.481811	-0.231432	0.317124
A0A077UHH2	Elongation factor Tu OS=Staphylococcus aureus OX=1280 GN=tufA PE=3 SV=1	0	229.949	73	23	293	10	1	394	43.1	4.93	899.55	3.29412e+07	4.25933e+07	3.64231e+07	2.95557e+07	2.93795e+07	2.37172e+07	2.54216e+07	1.99431e+07	1.91942e+07	2.64778e+07	2.67803e+07	2.2941e+07	131.4	113.6	17.79	13.44	1.157	0.864304	0.9262	-0.210389	0.0332951
A0A033UZY9	Enolase OS=Staphylococcus aureus C0673 OX=1413510 GN=eno PE=3 SV=1	0	29.76	15	4	35	2	1	434	47	4.6	87.08	232838	211253	199432	178515	120378	146011	146589	166693	144588	334655	335665	262084	121.1	160.8	22.3	22.22	0.753	1.32802	0.108646	0.409278	0.963987
A0A6B0BUI5	Enolase OS=Staphylococcus aureus OX=1280 GN=eno PE=3 SV=1	0	73.366	20	6	112	6	1	434	47.1	4.81	312.66	1.10723e+07	1.02286e+07	1.16505e+07	1.0652e+07	8.68216e+06	7.91614e+06	1.35029e+07	1.43151e+07	1.24077e+07	2.49246e+07	2.5737e+07	2.59691e+07	111.9	232.3	11.97	17.07	0.482	2.07469	4.56178e-08	1.05289	7.34087
A0A077UJ75	Enolase OS=Staphylococcus aureus OX=1280 GN=eno PE=3 SV=1	0	106.481	38	12	123	10	1	434	47.1	4.65	375.36	1.55283e+07	1.60072e+07	1.68489e+07	1.50982e+07	1.50739e+07	1.39233e+07	1.03972e+07	1.11014e+07	1.12788e+07	2.10018e+07	1.93649e+07	2.18391e+07	110.8	128.5	3.42	17.36	0.862	1.16009	0.70525	0.21424	0.151657
A0A0J9X1Y0	Enoyl-[acyl-carrier-protein] reductase [NADPH] OS=Staphylococcus aureus (strain N315) OX=158879 PE=1 SV=1	0	5.675	7	2	17	2	1	273	29.9	5.39	45.16	4.88753e+06	4.99872e+06	5.04191e+06	4763524	4.36254e+06	4.23479e+06	2.87347e+06	2.73405e+06	2.95709e+06	3955476	3.57755e+06	3.85064e+06	209.3	165.3	5.15	6.62	1.266	0.789889	0.114848	-0.340277	0.939875
A0A5C8X621	ESAT-6-like protein OS=Staphylococcus aureus OX=1280 GN=esxA PE=3 SV=1	0	20.998	58	5	26	5	1	97	11	4.67	62.39	409636	360700	358527	257539	287613	244375				13005.9	7291.67	76690.7	10.5	0.4	19.37	120.74	25.494	0.0392249	4.37531e-06	-4.67209	5.35899
A0A077UMW6	Exported protein OS=Staphylococcus aureus OX=1280 GN=ERS140147_02006 PE=4 SV=1	0	4.267	16	2	6	2	1	121	13.2	6.11	9.96	30878.5	35883	34655.7		33233.8	29636.4		26909.5	31977.4	45955.5	39043.9		13.7	17.2	4.78	10.71	0.798	1.25313	0.423682	0.325539	0.37296
A0A0E0VRH2	Ferritin OS=Staphylococcus aureus subsp. aureus 71193 OX=1155084 GN=ST398NM01_1986 PE=3 SV=1	0	17.517	22	4	27	4	1	166	19.6	4.72	68.51	3.23085e+06	2.85827e+06	3.14781e+06	2.81999e+06	2.92435e+06	2.61972e+06	1.39953e+06	1.39414e+06	1.36323e+06	1.80794e+06	1.52192e+06	1.66403e+06	93.3	58.1	6.07	9.83	1.607	0.622278	1.35855e-08	-0.68437	7.86693
A0A380DHX1	Flavohemoglobin OS=Staphylococcus aureus OX=1280 GN=hmp PE=3 SV=1	0	28.929	25	6	13	6	1	381	42.8	5.38	28.91	399827	420025	566237	467678	560034	464578	66969.4			53282.9	64802	144731	98.1	15.4	13.27	47.75	6.364	0.157134	0.00081685	-2.66993	3.08786
A0A133PT99	Formate acetyltransferase OS=Staphylococcus aureus OX=1280 GN=HMPREF3211_02752 PE=3 SV=1	0	27.637	8	6	57	6	1	754	85.4	5.44	157.13	5.51404e+06	5.61517e+06	3.96005e+07	4.12318e+07	3.95773e+07	3.58086e+07	2.36679e+07	2.27556e+07	3.65267e+06	2.64279e+07	4.81248e+06	4.91491e+06	205.6	61.7	62.18	78.55	3.333	0.30003	0.72822	-1.73682	0.137737
A0A5F0TDJ0	Fructose-bisphosphate aldolase class 1 OS=Staphylococcus aureus OX=1280 GN=fda PE=3 SV=1	0	64.781	49	13	60	13	1	296	33	5.02	143.68	3.81801e+06	3.49783e+06	3.87928e+06	3.93905e+06	3.59596e+06	3.427e+06	1.71753e+06	1.75898e+06	1.57909e+06	1.97231e+06	1.98376e+06	1.9856e+06	95	54.4	4.72	10.33	1.746	0.572738	0.000326914	-0.804054	3.48557
A0A2W2MPT1	Fumarylacetoacetate hydrolase family protein OS=Staphylococcus aureus OX=1280 GN=FVP29_05750 PE=4 SV=1	0	30.657	27	7	23	7	1	300	33.1	5	60.31	202413	294428	204898	322061	64295.6	183893	38456.6	36842.5	30127.8	79068.1	62851.2	8188.11	18.4	4.6	42.23	46.45	3.979	0.251319	0.00182512	-1.99241	2.73871
A0A077UXZ3	Glucose-6-phosphate 1-dehydrogenase OS=Staphylococcus aureus OX=1280 GN=zwf PE=3 SV=1	0	7.56	4	2	16	2	1	494	56.9	5.66	39.71	336794	327342	262077	313942	280332	275987	245074	266112	317164	377491	301858	351976	80.8	93.8	10.67	15.35	0.862	1.16009	0.389973	0.21424	0.408966
A0A033UWZ7	Glucose-6-phosphate isomerase OS=Staphylococcus aureus C0673 OX=1413510 GN=pgi PE=3 SV=1	0	10.187	9	4	45	1	1	445	49.7	4.98	77.01	778804	742015	706613	747734	650731	616513	632018	592199	541809	1.00512e+06	934350	796798	151.4	177.1	7.63	8.19	0.855	1.16959	0.0576327	0.226004	1.23933
A0A0D1JK99	Glucose-6-phosphate isomerase OS=Staphylococcus aureus subsp. aureus OX=46170 GN=pgi PE=3 SV=1	0	17.242	16	5	40	2	1	443	49.7	4.93	79.42	96175.4	98355.8	69040.2	60786.2	63059.9	51219.2	61561.7	59835.6	30816.5	102151	101640	68916.6	29.8	37.9	25.87	25.73	0.785	1.27389	1	0.349235	2.07006e-09
A0A033V062	Glutamate dehydrogenase OS=Staphylococcus aureus C0673 OX=1413510 GN=V070_01062 PE=3 SV=1	0	10.736	5	2	18	2	1	414	45.5	5	44.41	760507	788505	560305	778846	699586	677386	771583	704867	745459	1.65264e+06	1.51003e+06	1503191	69.1	117.8	12.88	21.69	0.587	1.70358	0.000971758	0.768568	3.01244
A0A033V6U2	Glutamine synthetase OS=Staphylococcus aureus C0673 OX=1413510 GN=V070_00363 PE=3 SV=1	0	26.848	13	6	41	1	1	446	50.8	5.15	81.36	1.91503e+06	1.92335e+06	1.99644e+06	1.81781e+06	1.6331e+06	1.53654e+06	1.78568e+06	2.03494e+06	1.92157e+06	3.26398e+06	3.30996e+06	3453756	146.3	232.6	7.63	13.33	0.629	1.58983	0.0791897	0.668868	1.10133
A0A0E0VNI4	Glutamine synthetase OS=Staphylococcus aureus subsp. aureus 71193 OX=1155084 GN=ST398NM01_1311 PE=3 SV=1	0	95.884	37	14	105	9	1	451	51.5	5.17	249.9	1.01047e+06	1.08897e+06	957802	695232	694460	670367	225259	241044	292347	362314	352958	402659	7.8	3.3	20.47	13.27	2.356	0.424448	3.65433e-07	-1.23634	6.43719
A0A033UG60	Glutamine--fructose-6-phosphate aminotransferase [isomerizing] OS=Staphylococcus aureus C0673 OX=1413510 GN=glmS PE=3 SV=1	0	10.704	5	2	18	1	1	600	65.8	5.14	52.16	727710	758805	707113	692578	699183	692026	993389	912360	908433	1.57314e+06	1.59684e+06	1.63346e+06	95.2	187.7	4.62	11.19	0.508	1.9685	6.31574e-08	0.9771	7.19958
A0A0E1XIM1	Glutamine--fructose-6-phosphate aminotransferase [isomerizing] OS=Staphylococcus aureus subsp. aureus MN8 OX=548470 GN=glmS PE=3 SV=1	0	47.613	17	10	47	9	1	607	66.5	4.98	118.64	304147	259677	404453	314338	427889	266420	52241.8	37216	32242.6	42349.8	102264	24503.7	20.4	3.2	19.19	48.64	6.325	0.158103	1.01882e-06	-2.66107	5.9919
A0A033UX85	Glyceraldehyde-3-phosphate dehydrogenase OS=Staphylococcus aureus C0673 OX=1413510 GN=V070_00917 PE=3 SV=1	0	6.208	7	2	43	2	1	336	36.4	4.89	95.49	10807406	1.02732e+07	10147756	1.04268e+07	9.04919e+06	9.30404e+06	8.18706e+06	9.86639e+06	9664186	1.79327e+07	1.61696e+07	18697244	110.8	165.4	6.59	18.53	0.67	1.49254	0.180979	0.577767	0.742372
A0A6B0CEU0	Glyceraldehyde-3-phosphate dehydrogenase OS=Staphylococcus aureus OX=1280 GN=gap PE=3 SV=1	0	4.091	8	3	30	3	1	335	35.8	5.47	52.76	2.82833e+07	2.91807e+07	2.95154e+07	2.89775e+07	2.87776e+07	2.66307e+07	1.57869e+07	1.55631e+07	1.56402e+07	1.90848e+07	1.78396e+07	1.84166e+07	168	115.4	0.74	10.48	1.456	0.686813	0.00317598	-0.54201	2.49812
A0A2S6DGJ5	Glyceraldehyde-3-phosphate dehydrogenase OS=Staphylococcus aureus OX=1280 GN=gap PE=3 SV=1	0	94.507	57	14	161	14	1	336	36.3	5.05	375.21	2.4203e+07	2.45595e+07	2.51194e+07	2.22209e+07	2.21015e+07	2.03163e+07	9.75768e+06	1.05108e+07	1.04517e+07	1.54205e+07	1.49896e+07	1.48753e+07	71.9	45.9	5.5	5.61	1.567	0.638162	0.00555165	-0.648005	2.25558
A0A0E0VPU4	Glycerol kinase OS=Staphylococcus aureus subsp. aureus 71193 OX=1155084 GN=glpK PE=3 SV=1	0	7.213	6	3	22	3	1	530	59.6	5	41.88	5.49349e+06	5.39662e+06	5.31319e+06	5.46661e+06	5.1453e+06	5422835	3.25986e+06	3273713	3.40992e+06	3.7379e+06	3.89832e+06	4.16548e+06	178.4	141.2	5.55	11.79	1.263	0.791766	0.769225	-0.336855	0.113946
A0A1Q8DE78	Glycine--tRNA ligase OS=Staphylococcus aureus OX=1280 GN=glyQS PE=3 SV=1	0	9.839	8	3	16	1	1	463	53.7	5.03	28.39	966338	977869	913844	1.5897e+06	1.62833e+06	1.47059e+06	1.13963e+06	1.12912e+06	1.0759e+06	1.16465e+06	1.14832e+06	998992	163.3	173.6	28.39	19.62	0.941	1.0627	1	0.0877334	2.07006e-09
A0A6G4IW94	GMP reductase (Fragment) OS=Staphylococcus aureus OX=1280 GN=guaC PE=4 SV=1	0	9.405	10	3	27	3	1	332	36.9	7.05	47.61	761532	823524	799739	683157	751516	650885	661429	688773	677896	480523	1.1239e+06	1.13561e+06	65.2	83.3	6.51	27.19	0.782	1.27877	0.879675	0.354759	0.0556777
A0A2S6DJV0	GMP synthase (glutamine-hydrolyzing) (Fragment) OS=Staphylococcus aureus OX=1280 GN=CSC87_13810 PE=3 SV=1	0	57.197	16	7	73	3	1	477	53.8	5.08	203.15	1.71724e+06	1.74213e+06	1.73216e+06	1.40836e+06	1.52609e+06	1.16389e+06	1.98072e+06	1.93091e+06	2.03739e+06	3.89745e+06	3.59191e+06	3.79753e+06	115	237.3	12.4	16.59	0.484	2.06612	5.13629e-06	1.04692	5.28935
A0A0D1IBW4	GMP synthase [glutamine-hydrolyzing] OS=Staphylococcus aureus subsp. aureus OX=46170 GN=guaA PE=3 SV=1	0	30.575	12	5	50	1	1	513	58.2	5.15	137.16	39809	43716	69242.8			37647.4	79319.8	81646.7	79118.7	126190	124483	131493	46.4	129.7	26.51	7.9	0.358	2.7933	0.000138742	1.48197	3.85779
T1Y7D6	GTP-binding protein TypA/BipA OS=Staphylococcus aureus subsp. aureus CN1 OX=1193576 GN=SAKOR_01031 PE=4 SV=1	0	41.894	14	7	66	7	1	627	70.7	5.1	167.34	3.40895e+06	3.29918e+06	3.34116e+06	2.71472e+06	2.60219e+06	2.49729e+06	2.52169e+06	2.49298e+06	2.48664e+06	3.74922e+06	3.75408e+06	3.57116e+06	104.5	126.1	12.28	4.13	0.829	1.20627	0.0289284	0.270556	1.53868
A0A033UUD6	Inosine-5'-monophosphate dehydrogenase OS=Staphylococcus aureus C0673 OX=1413510 GN=guaB PE=3 SV=1	0	17.309	7	3	38	1	1	489	52.6	5.25	114.52	588505	610550	558260	478989	542628	497466	538591	572858	583769	1.04951e+06	985996	945011	21.9	36.6	8.49	12.93	0.599	1.66945	0.0289284	0.739372	1.53868
A0A077UYU9	Inosine-5'-monophosphate dehydrogenase OS=Staphylococcus aureus OX=1280 GN=guaB PE=3 SV=1	0	27.422	14	7	47	2	1	488	52.8	6	123.83	690543	685808	777861	630069	654706	608100	466740	406381	400779	985111	937213	937561	135.1	153.6	6.4	25.19	0.879	1.13766	0.875941	0.186065	0.0575253
A0A2S6DJN2	Isocitrate dehydrogenase [NADP] (Fragment) OS=Staphylococcus aureus OX=1280 GN=CSC87_14005 PE=3 SV=1	0	24.699	12	5	49	5	1	415	45.4	4.92	134.58	2.28495e+06	2.4282e+06	2.47235e+06	2.12363e+06	2.04594e+06	2.06897e+06	1.68755e+06	1.78993e+06	1.71843e+06	4.216e+06	3.92012e+06	4.02359e+06	79.1	109.1	6.73	27.22	0.726	1.37741	0.301152	0.461959	0.521214
A0A6B0BAU5	Ketose-bisphosphate aldolase (Fragment) OS=Staphylococcus aureus OX=1280 GN=GO793_02780 PE=4 SV=1	0	60.694	46	7	46	7	1	212	22.7	5.48	158.96	698671	566770	1.0491e+06	759368	714150	712463	37057.4	16348.5	36497.5	182551	157245	148188	27.6	3.4	19.54	65.44	8.196	0.122011	1.07956e-05	-3.03492	4.96675
A0A077UJ12	Lipoprotein OS=Staphylococcus aureus OX=1280 GN=ERS140147_01542 PE=4 SV=1	0	8.233	21	3	12	3	1	146	16.1	9.2	28.48	455626	355060	366861	306671	297145	331157	213780	236069	215867	282755	256876	300395	78.2	65.1	16.74	9.08	1.201	0.832639	0.646386	-0.264236	0.189508
A0A0E0VP51	Lipoyl synthase OS=Staphylococcus aureus subsp. aureus 71193 OX=1155084 GN=lipA PE=3 SV=1	0	6.211	6	2	13	2	1	323	37	8.25	13.99	224177	235452	241660	200149	181835	182437	168896	195582	187750	385274	389465	386498	62.5	93.1	10.52	22.32	0.672	1.4881	0.00864757	0.573467	2.06311
A0A0E1XA26	L-lactate dehydrogenase OS=Staphylococcus aureus subsp. aureus MN8 OX=548470 GN=ldh PE=3 SV=1	0	26.151	32	6	13	6	1	317	34.5	5.07	33.25	516533	511746	514669	548055	554799	516780	42951.6		32374.1	242049	281344	269114	56.2	24.1	4.9	65.3	2.333	0.428633	0.00313388	-1.22219	2.50392
A0A6G3DVE6	Molecular chaperone DnaJ OS=Staphylococcus aureus OX=1280 GN=dnaJ PE=4 SV=1	0	16.148	12	4	30	4	1	376	41	7.66	75.76	3.32348e+06	3.32278e+06	3.34727e+06	2.88655e+06	2.8974e+06	2.63813e+06	2.2166e+06	1.92171e+06	2.1186e+06	2.8697e+06	2.73383e+06	2.70068e+06	157.8	141.4	7.68	6.42	1.116	0.896057	0.967028	-0.158337	0.0145608
A0A6G3DVC7	Molecular chaperone DnaK (Fragment) OS=Staphylococcus aureus OX=1280 GN=GC244_13890 PE=4 SV=1	0	24.566	73	3	34	3	1	22	2.5	4.44	94.13	1.67295e+06	1.65001e+06	1.67265e+06	2.04095e+06	2.06863e+06	1.85198e+06	599993	594214	593007	751738	682347	674318	96.7	39.5	11.55	10.43	2.449	0.40833	1.92098e-05	-1.29219	4.71648
A0A0E0VKB7	Myosin-crossreactive antigen OS=Staphylococcus aureus subsp. aureus 71193 OX=1155084 GN=ST398NM01_0119 PE=4 SV=1	0	4.093	4	2	7	2	1	594	67.9	5.25	9.06	150200	150019	161455	113235	117681	117238	25426.9	37962.4		40778.3	26625.7	26166.8	27.5	6.8	13.99	29.79	4.056	0.246548	7.88589e-09	-2.02006	8.10315
A0A0E0VS90	NAD(P)H-dependent quinone reductase OS=Staphylococcus aureus subsp. aureus 71193 OX=1155084 GN=ST398NM01_2575 PE=3 SV=1	0	13.745	12	2	8	2	1	240	27.6	6.8	25.17	92808.8	97044.1	58986.5	157916	98870.7	54717.9	59705.9	16791.9				37727.8	50.3	20.1	38.74	62.67	2.507	0.398883	0.254464	-1.32596	0.594373
A0A0B6XSJ7	NADP-dependent oxidoreductase YfmJ OS=Staphylococcus aureus OX=1280 GN=curA PE=4 SV=1	0	16.551	17	3	9	3	1	334	36.4	5.44	16.79		42370.1	55145.5	53490.2		29759.2	97778.7	122019	120233	224185	218279	229436	18.6	76.3	22.25	20.07	0.244	4.09836	2.10328e-05	2.03505	4.6771
A0A2C9TXT2	Nucleoside diphosphate kinase OS=Staphylococcus aureus OX=1280 GN=ndk PE=3 SV=1	0	16.404	21	2	26	2	1	149	16.6	5.16	58.77	677191	729218	669032	584423	500606	499263	154956	153163	152064	364228	315451	331128	47.3	20.5	14.21	24.06	2.307	0.433463	8.67502e-06	-1.20602	5.06173
A0A033UYA2	Oligoendopeptidase F OS=Staphylococcus aureus C0673 OX=1413510 GN=V070_01101 PE=3 SV=1	0	7.097	3	3	10	2	1	601	69.3	5.14	15.57	296203	378070	332742	296978	290263	266246	305812	336453	230046	561842	590588	597910	68.2	113.4	10.62	21.54	0.602	1.66113	0.0416931	0.732165	1.37994
A0A077UMS4	Oligoendopeptidase F OS=Staphylococcus aureus OX=1280 GN=pepF1_1 PE=3 SV=1	0	13.436	5	3	19	2	1	602	69.7	5.24	41.38	48276.7	58916.4	61194.1	46609.7	22756.7	37162.6	29922.9		67982				18.6	24.6	29.39	60.49	0.755	1.3245	0.684629	0.405451	0.164545
A0A0E1X760	Ornithine aminotransferase OS=Staphylococcus aureus subsp. aureus MN8 OX=548470 GN=rocD PE=3 SV=1	0	5.727	7	3	14	3	1	403	44.3	5.73	26.87	588613	433171	578238	428359	402882	404293	229796	202034	196509	265469	268220	282618	74.9	48.4	17.14	6.7	1.548	0.645995	0.000200993	-0.630405	3.69682
A0A5C8X8W0	Ornithine carbamoyltransferase OS=Staphylococcus aureus OX=1280 GN=argF PE=3 SV=1	0	6.527	9	3	12	3	1	336	37.7	5.3	21.31	689505	741620	768092	664538	664686	684238	740067	765128	737759	1.43087e+06	1.35076e+06	1.3151e+06	71.3	119	5.59	14.25	0.599	1.66945	8.6718e-06	0.739372	5.06189
A0A6B5B430	Peptide chain release factor 2 OS=Staphylococcus aureus OX=1280 GN=prfB PE=3 SV=1	0	7.725	7	2	15	2	1	369	42.3	4.94	35.86	329725	330331	344556	298905	180353	196989	183066	169992	174153	392166	372711	364995	68.4	67.2	24.05	22.65	1.019	0.981354	1	-0.0271541	2.07006e-09
A0A0E0VPK2	Phosphoenolpyruvate-protein phosphotransferase OS=Staphylococcus aureus subsp. aureus 71193 OX=1155084 GN=ST398NM01_1081 PE=3 SV=1	0	14.293	9	5	24	5	1	572	63.3	4.75	53.64	293268	378936	345280	327966	293164	274330	175069	147796	164093	351383	407705	357048	42.5	38.5	9.99	27.72	1.104	0.905797	1	-0.14274	2.07006e-09
A0A077VLR2	Phosphoglucosamine mutase OS=Staphylococcus aureus OX=1280 GN=glmM PE=3 SV=1	0	5.74	4	2	9	2	1	451	49.3	4.82	14.17	374829	351449	386056	343662	365255	337830	290558	310996	284466	579013	549804	544314	117.7	155.8	4.01	16.04	0.755	1.3245	0.0146354	0.405451	1.83459
A0A1Q8DC93	Phosphoglycerate kinase OS=Staphylococcus aureus OX=1280 GN=pgk PE=3 SV=1	0	37.251	15	4	29	1	1	396	42.4	5.11	92.97	242077		217443	223716	73647.6	181840	313401	346157	329062	741107	741088	720570	24.5	68.1	35.64	24.92	0.36	2.77778	3.22666e-05	1.47393	4.49125
A0A2S6DQL3	Phosphoglycerate kinase OS=Staphylococcus aureus OX=1280 GN=pgk PE=3 SV=1	0	75.512	26	9	65	6	1	396	42.6	5.33	200.48	305363	162386	534652	577702	543919	582873	104207	16668.4	236298	115076	191974	153912	44.5	12.4	39.86	66.81	3.593	0.278319	0.0127611	-1.84519	1.89411
A0A2S6DIS4	Phosphopyruvate hydratase (Fragment) OS=Staphylococcus aureus OX=1280 GN=eno PE=3 SV=1	0	17.805	11	2	27	2	1	152	16.2	4.79	62.13	314865	287953	355764	245186	227498	262599	122539	141971	153765	333567	360844	354438	25.2	23.6	15.57	31.9	1.07	0.934579	1	-0.0976108	2.07006e-09
A0A0E1VMZ2	Phosphopyruvate hydratase (Fragment) OS=Staphylococcus aureus subsp. aureus USA300_TCH959 OX=450394 GN=HMPREF0776_1257 PE=4 SV=1	0	61.261	81	5	76	5	1	80	8.2	4.72	223.86	4.31042e+07	4.45662e+07	4.49477e+07	3.9047e+07	4.1144e+07	3.78858e+07	2.87386e+07	2.6878e+07	2.8649e+07	3.18323e+07	3.32149e+07	3.23773e+07	201.5	167	4.9	12.24	1.206	0.829187	0.423682	-0.27023	0.37296
A0A0E0VQI2	Probable glycine dehydrogenase (decarboxylating) subunit 1 OS=Staphylococcus aureus subsp. aureus 71193 OX=1155084 GN=gcvPA PE=3 SV=1	0	18.119	7	2	10	2	1	451	50	5.2	35.97	117755	21236.2			161651		137226	60047.7	57454.9	73666.4	223455	137599	43.2	39.1	71.38	48.23	1.106	0.904159	0.786387	-0.145351	0.104364
A0A1Q8DEA4	Probable glycine dehydrogenase (decarboxylating) subunit 2 OS=Staphylococcus aureus OX=1280 GN=gcvPB PE=3 SV=1	0	14.955	7	3	20	3	1	492	54.9	5.29	73.8	362933	418430	411246	310876	330625	313099	409525	411578	383571	767936	769500	769950	70.2	127	11.36	16.86	0.553	1.80832	0.000485962	0.854649	3.3134
T1YCX2	Probable malate:quinone oxidoreductase OS=Staphylococcus aureus subsp. aureus CN1 OX=1193576 GN=mqo PE=3 SV=1	0	22.099	10	4	14	4	1	501	56.3	6.68	42.45	317119	299497	315394	273571	237140	254552	46464				67190.2	76403.8	45.5	10.7	10.62	10.89	4.253	0.235128	4.55653e-08	-2.08848	7.34137
A0A0E0VR58	Probable manganese-dependent inorganic pyrophosphatase OS=Staphylococcus aureus subsp. aureus 71193 OX=1155084 GN=ppaC PE=3 SV=1	0	8.544	8	2	7	2	1	311	34.3	4.86	14.94	165696	123529	206886		32783		106583	110601	131334	117775	169729	110183	47.2	48.4	55.66	22.08	0.976	1.02459	0.716338	0.0350469	0.144882
A0A0D1HM44	Probable quinol oxidase subunit 2 OS=Staphylococcus aureus subsp. aureus OX=46170 GN=QU38_05550 PE=3 SV=1	0	10.357	8	3	19	3	1	366	41.7	8.75	35.82	131291	109856	196020	154554	123889	161809	11717.3	15258.4	31322.7	63038.5	32248.5	38947.1	36.1	9	21.26	45.68	4.021	0.248694	3.6485e-05	-2.00755	4.43789
A0A068A8Z0	Protein GrpE OS=Staphylococcus aureus OX=1280 GN=grpE PE=3 SV=1	0	20.54	39	4	13	4	1	208	24	4.51	14.32			161295	129988		95897					66044.4	50406.5	39.3	17.6	19.73	18.83	2.233	0.447828	0.0477645	-1.15898	1.32089
A0A1Q8DC33	Protein RecA OS=Staphylococcus aureus OX=1280 GN=recA PE=3 SV=1	0	19.13	12	3	21	2	1	348	37.8	5.3	60.3	263087	238017	243444	193229	226915	172329	129996	129727	145480	330619	254410	267397	44.1	44.8	13.28	23.55	0.985	1.01523	1	0.0218044	2.07006e-09
A0A077V3V6	Protein translocase subunit SecA OS=Staphylococcus aureus OX=1280 GN=secA1 PE=3 SV=1	0	17.424	4	3	17	3	1	843	96	5.26	38.83	72479.2	84128.1	87793.7	72968.2	78970.2	87334.7	60736.5	57290.4	53008.6	195233	113637	109264	15.4	18	10.3	38.18	0.855	1.16959	0.257869	0.226004	0.588601
A0A5F0HK08	Protein/nucleic acid deglycase HchA OS=Staphylococcus aureus OX=1280 GN=hchA PE=3 SV=1	0	19.154	14	4	27	1	1	292	32.1	4.89	64.14	73044.3	93691.5	81039.9	77092.5	94322	83466.8	60114	69538.4	16982.3	163622	167760	154562	23.6	34	10.58	49.6	0.693	1.443	0.98711	0.529073	0.00563456
A0A0E0VMS9	Putative pit accessory protein OS=Staphylococcus aureus subsp. aureus 71193 OX=1155084 GN=ST398NM01_0741 PE=3 SV=1	0	5.912	12	2	6	2	1	205	23.7	4.72	12.82	47449.1	65916.2	59471.1	35779.1			659243	675936	728633	60804.3		44393.7	14.3	239	24.72	84.26	0.06	16.6667	0.0857671	4.05889	1.06668
A0A0D1JQ13	Putative pyridoxal phosphate-dependent acyltransferase OS=Staphylococcus aureus subsp. aureus OX=46170 GN=QU38_09765 PE=3 SV=1	0	17.923	16	5	15	5	1	395	42.9	5.44	31.2	14597.6	72653.2	73720.9	18531.5	20489.4	19618.2		12002.3	55658.3	53704.8	85513.1		5.5	16.9	75.32	54.82	0.323	3.09598	0.632475	1.63039	0.198957
A0A0H2XHS5	Putative thioredoxin OS=Staphylococcus aureus (strain USA300) OX=367830 GN=SAUSA300_0789 PE=4 SV=1	0	5.214	25	2	6	2	1	106	12.1	4.6	14.74	355640	254319	403963	454482	276649	477688	97514.4	27083.1	215556	322519	176117	277209	49.9	29.5	27.41	53.87	1.689	0.592066	0.0760676	-0.756169	1.1188
A0A6B5KI90	Putative TrmH family tRNA/rRNA methyltransferase OS=Staphylococcus aureus OX=1280 GN=G0V79_05095 PE=4 SV=1	0	5.65	7	2	9	2	1	345	38.1	8.31	19.85	810058	832798	731729	777209	737037	647670	419636	387170	440725	375191	429409	391499	213.8	136	7.21	22.88	1.572	0.636132	0.00362176	-0.652601	2.44108
A0A1Q8DC44	Pyridoxal 5'-phosphate synthase subunit PdxS OS=Staphylococcus aureus OX=1280 GN=pdxS PE=3 SV=1	0	36.468	19	5	52	1	1	295	31.9	5.36	143.39	390691	279463	295853	290848	232870	244399	120279	121615	108665	146122	148533	161328	112.1	63.8	19.18	6.71	1.757	0.569152	0.0204511	-0.813114	1.68928
A0A6B5FXH2	Pyruvate dehydrogenase E1 component subunit alpha OS=Staphylococcus aureus OX=1280 GN=pdhA PE=4 SV=1	0	19.969	12	3	19	3	1	370	41.4	5	36.07	173317	200830	174441	137886	120661	84852	364523	434167	405153	737159	727575	695071	19.6	83	26.55	14.51	0.236	4.23729	9.54556e-10	2.08314	9.0202
A0A0E1VIR3	Pyruvate kinase OS=Staphylococcus aureus subsp. aureus USA300_TCH959 OX=450394 GN=pyk PE=3 SV=1	0	43.996	19	9	57	9	1	585	63.1	5.35	141.67	674897	576358	665483	561713	458712	682501	168396	167049	123674	246687	242948	303011	20.9	8	16.82	16.87	2.617	0.382117	1.97916e-08	-1.38791	7.70352
A0A6B0BL47	Ribonuclease J OS=Staphylococcus aureus OX=1280 GN=rnj PE=3 SV=1	0	15.408	9	3	9	3	1	565	62.6	7.47	21.76	389552	118067	135484	321656	251469	176335	163635	174502	22467.1	35986.8	27498.8	101330	69.8	18.8	46.71	88.95	3.711	0.269469	0.0552145	-1.89181	1.25795
A0A6B5F7P5	Ribose-phosphate pyrophosphokinase OS=Staphylococcus aureus OX=1280 GN=prs PE=3 SV=1	0	12.759	12	2	13	2	1	321	35.3	6.07	49.16	1.40216e+06	1.3379e+06	1629543	1.29456e+06	1.23779e+06	1199538	1.28093e+06	1.38819e+06	1.30102e+06	2.18298e+06	2.06694e+06	2.41274e+06	159.4	240.6	9.07	11.99	0.662	1.51057	0.00030761	0.595097	3.512
A0A658X4C2	Ribosome recycling factor OS=Staphylococcus aureus OX=1280 GN=frr PE=3 SV=1	0	14.381	18	3	14	3	1	184	20.3	5	42.65	60386.9	134889		29001.3	9308.79	72756.6		10208	30020.8	26530.5	28624.3	25818.3	12.7	5.4	77.26	39.1	2.358	0.424088	0.632475	-1.23756	0.198957
A0A0E0VQP5	RNA binding protein (CRS1/YhbY family) OS=Staphylococcus aureus subsp. aureus 71193 OX=1155084 GN=ST398NM01_1660 PE=4 SV=1	0	4.239	24	2	6	2	1	96	11.1	5.95	11.62	614983	608211	661628	495843	525542	509871	348751	315236	273823	421932	398739	348814	159.2	110.3	10.19	9.4	1.443	0.693001	0.000437546	-0.529071	3.35898
A0A0H3KCZ3	RNA polymerase sigma factor SigA OS=Staphylococcus aureus (strain Newman) OX=426430 GN=sigA PE=3 SV=1	0	26.168	18	5	31	5	1	368	42.1	5.11	73.83	734567	670334	728423	654253	644052	611473	564734	530079	512878	863391	1.05074e+06	1.01821e+06	37.3	44.1	5.8	17.09	0.847	1.18064	0.423682	0.239566	0.37296
A0A1Q8DBY8	S-adenosylmethionine synthase OS=Staphylococcus aureus OX=1280 GN=metK PE=3 SV=1	0	23.737	11	6	37	1	1	398	43.6	5.01	85.28	733249	728769	660218	595852	742629	614344	1.12142e+06	1.16315e+06	1.08816e+06	1.85979e+06	1.99925e+06	1.8386e+06	111.6	269.2	8.86	11.06	0.414	2.41546	0.0248607	1.2723	1.60449
A0A0E0VQ36	S-adenosylmethionine synthase OS=Staphylococcus aureus subsp. aureus 71193 OX=1155084 GN=metK PE=3 SV=1	0	33.341	14	7	55	2	1	431	47.6	5.12	143.01	3.39502e+06	3.16957e+06	3.16126e+06	3.00101e+06	2.91873e+06	2.85923e+06	1.57428e+06	1.96767e+06	1.52534e+06	1.85829e+06	2.02069e+06	1.63199e+06	217.5	145.8	6.06	18.08	1.492	0.670241	0.238996	-0.577248	0.62161
A0A6H3WEV4	Secretory antigen SsaA OS=Staphylococcus aureus OX=1280 GN=ssaA2_4 PE=4 SV=1	0	12.94	17	4	16	4	1	297	33	8.97	26.56	189425	123190	144795	199346	163137	142242	173867	241958	191502	39982.9	117236	39146.4	42.5	44.4	18.34	72.79	0.957	1.04493	1	0.0634092	2.07006e-09
A0A077VQS8	Serine--tRNA ligase OS=Staphylococcus aureus OX=1280 GN=serS PE=3 SV=1	0	23.578	16	5	20	5	1	428	48.6	5.15	60.83	1.58253e+06	1.67359e+06	1.7662e+06	1.7757e+06	1.70287e+06	1.67185e+06	442314	348636	535374	870011	608953	815973	69.9	28.5	4.52	21.14	2.448	0.408497	1.77758e-05	-1.2916	4.75017
A0A1Q8DBS7	Succinate dehydrogenase flavoprotein subunit OS=Staphylococcus aureus OX=1280 GN=BSZ10_11035 PE=3 SV=1	0	27.593	9	4	37	4	1	588	65.5	5.72	100.3	4.43698e+06	4.36453e+06	4.32508e+06	4.36088e+06	4.42374e+06	4.11645e+06	3.40309e+06	3.38901e+06	3.21297e+06	4.73264e+06	4.71528e+06	4.62599e+06	173.7	185.1	2.73	2.1	0.938	1.0661	1	0.0923402	2.07006e-09
A0A0K7NVV8	Succinate--CoA ligase [ADP-forming] subunit alpha OS=Staphylococcus aureus OX=1280 GN=sucD PE=3 SV=1	0	16.088	13	3	19	2	1	302	31.5	5.67	40.51	162211	143263	205457	108552	36299.9	42400	64266.7	31154	34090	77532.7	78523.8	81334.2	45.5	27.9	56.13	26.12	1.629	0.613874	0.600316	-0.703987	0.22162
A0A077URG0	Succinate--CoA ligase [ADP-forming] subunit beta OS=Staphylococcus aureus OX=1280 GN=sucC PE=3 SV=1	0	20.502	18	6	34	6	1	388	42	4.94	61.3	754053	868102	848187	676867	613296	602129	443257	519335	596487	1.13488e+06	1.22397e+06	1.19651e+06	72.3	97.6	13.63	27.82	0.74	1.35135	0.272166	0.434403	0.565167
A0A641ACV2	Superoxide dismutase OS=Staphylococcus aureus OX=1280 GN=D7S40_03815 PE=3 SV=1	0	28.638	27	5	27	4	1	199	22.6	5.29	69.17	567755	197224	480852	369831	189445	136843		27454.9	14421.7		55663.3	59959.2	58.7	10	53.69	41.07	5.849	0.170969	0.00179088	-2.54819	2.74693
A0A5C8X9T2	Thiol peroxidase OS=Staphylococcus aureus OX=1280 GN=tpx PE=3 SV=1	0	6.806	22	2	6	2	1	164	17.9	4.75	6.2	87451	72802.2	78208.6	77001	79700	86609.6	37135.3	73606.4	26201.9		29874.4	61542.2	60.1	38.3	10.58	49.43	1.569	0.637349	0.114563	-0.649845	0.940956
A0A0E0VNW0	Thioredoxin OS=Staphylococcus aureus subsp. aureus 71193 OX=1155084 GN=ST398NM01_1141 PE=3 SV=1	0	30.502	37	4	25	4	1	107	11.8	4.55	69.98	454333	401568	362045	339624	340702	365524	38481.6	18309.5	51242.3	152283	194330	195308	22.1	6.2	12.69	64.85	3.581	0.279252	0.00057526	-1.84036	3.24014
A0A0H3K7K6	Thioredoxin reductase OS=Staphylococcus aureus (strain Newman) OX=426430 GN=trxB PE=3 SV=1	0	18.102	22	4	17	4	1	311	33.6	5.38	29.71	342791	185341	275177	145016	160870	279476	217340	94012.1	190506	399081	453528	317996	66.9	92.4	35.71	35.46	0.725	1.37931	0.828369	0.463947	0.0817763
A0A0D1H5M4	Transaldolase OS=Staphylococcus aureus subsp. aureus OX=46170 GN=E5491_09655 PE=4 SV=1	0	13.793	18	4	23	4	1	237	25.7	4.83	55.07	53748.8	89987.8	69072.9	156174	53926.3	315112		33638.5	259940	39583.4	32640.9	257658	7.3	4.3	88.51	105.8	1.671	0.598444	1	-0.740712	2.07006e-09
T1Y9F1	Transcription elongation factor GreA OS=Staphylococcus aureus subsp. aureus CN1 OX=1193576 GN=greA PE=3 SV=1	0	38.727	46	6	25	6	1	158	17.7	4.59	65.39	87615.8	99165.9	54856.4	121376	121965	83708.4	23858	21143.3	27435.6	33939.1	21607	23187.9	8.6	2.8	26.38	22.69	3.113	0.321234	7.80002e-06	-1.63831	5.1079
Q2YSV9	Transcriptional regulator SarA OS=Staphylococcus aureus (strain bovine RF122 / ET3-1) OX=273036 GN=sarA PE=3 SV=1	0	9.381	23	3	19	3	1	124	14.7	8.06	43.54	97176	124996	108256	78277.1	87405.3	83039.3	11287.9	29055.8	54362.4	19506.3		36695.8	13.4	5.2	16.58	67.76	2.557	0.391083	0.000449675	-1.35445	3.3471
A0A0E0VPY6	Transketolase OS=Staphylococcus aureus subsp. aureus 71193 OX=1155084 GN=ST398NM01_1344 PE=3 SV=1	0	83.507	25	14	92	14	1	662	72.2	5.03	228.96	1.21705e+06	1.41983e+06	1.71669e+06	1.35703e+06	1.10418e+06	917023	464301	419893	577895	679730	708038	899029	38.8	20.3	18.28	18.37	1.91	0.52356	0.193649	-0.933573	0.712984
A0A0E0VNE8	Translation initiation factor IF-2 OS=Staphylococcus aureus subsp. aureus 71193 OX=1155084 GN=infB PE=3 SV=1	0	27.33	11	6	35	6	1	713	78.8	5.2	74.75	855166	240716	794829	237456	659163	691322	419162	484986	474938	1.04626e+06	1.01477e+06	917741	54.8	62.7	47.49	23.79	0.874	1.14416	0.374005	0.194295	0.427123
A0A2S6DJE9	Translation initiation factor IF-3 OS=Staphylococcus aureus OX=1280 GN=infC PE=3 SV=1	0	7.854	14	2	10	1	1	168	19.5	9.74	24.19	473428	531407	501463	448970	470006	407970	490809	500973	501991	805775	813014	926908	120.7	191.2	6.37	13	0.631	1.58479	0.498251	0.664288	0.302552
A0A0E0VQY3	Trigger factor OS=Staphylococcus aureus subsp. aureus 71193 OX=1155084 GN=tig PE=3 SV=1	0	53.16	21	8	41	8	1	433	48.6	4.42	132.93	263946	284918	320329	213327	271102	145435	96726.9		96243.1	187687	170488	204223	11.4	7.3	21.93	18.4	1.568	0.637755	0.308894	-0.648926	0.51019
A0A033V0E0	Triosephosphate isomerase OS=Staphylococcus aureus C0673 OX=1413510 GN=tpiA PE=3 SV=1	0	24.007	13	3	55	2	1	253	27	4.74	154.17	4.72293e+06	4.6097e+06	4284590	3.53874e+06	3.38047e+06	3.54982e+06	3.41384e+06	3.13561e+06	2.98486e+06	6.34402e+06	5.84038e+06	5.70293e+06	70.8	90.6	14.1	15.68	0.782	1.27877	0.880454	0.354759	0.0552935
A0A658WZQ1	Triosephosphate isomerase OS=Staphylococcus aureus OX=1280 GN=tpiA PE=3 SV=1	0	84.852	58	13	67	12	1	253	27.2	5.03	196.03	1.35796e+06	1.24299e+06	1.25373e+06	1.09229e+06	1.29064e+06	1.20455e+06	55240.9	104911	134360	510266	321815	423800	38.9	7.8	7.93	59.25	4.975	0.201005	7.75808e-06	-2.3147	5.11025
A0A6B8R5R8	Uncharacterized protein OS=Staphylococcus aureus OX=1280 GN=SAST44_00919 PE=3 SV=1	0	17.316	13	5	17	5	1	468	52.9	5.12	34.61	157902	174736	204324	103823	145663	147074	174975	152537	156429	329161	294752	291681	51.5	84.2	20.06	16.4	0.612	1.63399	0.000812788	0.708396	3.09002
A0A0E0VQ99	Uncharacterized protein OS=Staphylococcus aureus subsp. aureus 71193 OX=1155084 GN=ST398NM01_1920 PE=4 SV=1	0	13.53	18	4	8	4	1	208	23.4	5.73	16.61	1.3803e+07	1.45387e+07	1.47901e+07	1.34836e+07	1.38992e+07	1.30878e+07	7.49919e+06	7.35418e+06	6.71038e+06	9.16429e+06	8.74312e+06	9.07462e+06	120.5	80.9	2.62	6.77	1.49	0.671141	0.0310104	-0.575312	1.50849
A0A0E1VGN7	Universal stress protein OS=Staphylococcus aureus subsp. aureus USA300_TCH959 OX=450394 GN=HMPREF0776_2742 PE=3 SV=1	0	27.896	46	6	32	6	1	166	18.5	5.87	68.27	1.28525e+06	1.22481e+06	1.17223e+06	1.10701e+06	1.12188e+06	817677	177939	127979	114499	498410	376913	435453	69.2	18.5	12.28	43.24	3.74	0.26738	1.12327e-05	-1.90304	4.94952
A0A133Q0M7	Uridylate kinase OS=Staphylococcus aureus OX=1280 GN=pyrH PE=3 SV=1	0	6.031	11	3	9	3	1	258	28.3	6.57	17.06	343984	421498	454282	404594	398983	319306	283245	365256	340509	658675	526598	641775	44.3	57	9.39	18.3	0.776	1.28866	0.00751655	0.365871	2.12398
A0A033UTM3	Urocanate hydratase OS=Staphylococcus aureus C0673 OX=1413510 GN=hutU PE=3 SV=1	0	5.16	4	2	5	2	1	555	60.7	5.29	9.78	81554.9	91604.1	47856.3	47704.6	38824.2	79656.8	56677.7	27531.5	23466.9	31112.4	31544.1	58301.2	13.1	7.5	36.26	41.47	1.739	0.575043	0.223998	-0.798258	0.649756
A0A2S6DJM8	Zinc metalloprotease (Fragment) OS=Staphylococcus aureus OX=1280 GN=CSC87_13960 PE=3 SV=1	0	35.125	13	4	29	2	1	455	49.9	5.34	77.02	437434	463713	445598	284977	321119	286740	312221	364145	282287	705160	674657	607581	65.7	98.2	20.8	21.97	0.67	1.49254	0.0614109	0.577767	1.21175
