# Supplementary material for: Understanding the Role of the Antioxidant Drug Erdosteine and Its Active Metabolite on Staphylococcus aureus Methicillin Resistant Biofilm Formation
Source: Antioxidants (Basel). 2021 Nov 29;10(12):1922. doi: 10.3390/antiox10121922 (PMC8698571; doi:10.3390/antiox10121922)
Supplement: Supplementary file 1 [file antioxidants-10-01922-s001.zip › Table S5.xlsx]

## Sheet: Differently expressed proteins
Accession	Protein name	Ratio:Metabolite I/Control
Upregulated in both strains		ATCC 43300	98825 TX
A0A6B5GER5	ATP synthase gamma chain	4.11523	3.73134
A0A5C8XBW5	ATP-dependent Clp protease ATP-binding subunit	3.24675	5.26316
A0A1Q8DC93	Phosphoglycerate kinase	2.77778	5.78035
A0A6B0BUI5	Enolase	2.07469	2.26244
A0A2S6DJ38	30S ribosomal protein S4	1.81488	1.56495
A0A5C8X8W0	Ornithine carbamoyltransferase	1.66945	21.7391
A0A1Q8DBU3	30S ribosomal protein S3	1.5361	1.76991
A0A2S6DKC3	Elongation factor G	1.5015	4.62963
Downregulated in both strains
A0A0E1X760	Ornithine aminotransferase	0.645995	0.177968
A0A077UHY4	Elongation factor Ts	0.589275	0.506842
A0A5F0TDJ0	Fructose-bisphosphate aldolase class 1	0.572738	0.37679
A0A0E0VNI4	Glutamine synthetase	0.424448	0.181488
Q2YSV9	Transcriptional regulator SarA	0.391083	0.184366
T1YCP4	Aldehyde dehydrogenase	0.389105	0.372301
A0A0E1VIR3	Pyruvate kinase	0.382117	0.538793
T1Y9F1	Transcription elongation factor GreA	0.321234	0.143906
A0A0E0VNW0	Thioredoxin	0.279252	0.140213
A0A0E1VGN7	Universal stress protein	0.26738	0.0594212
A0A0E0VU32	D-lactate dehydrogenase	0.257268	0.3367
T1YCX2	Probable malate:quinone oxidoreductase	0.235128	0.0888494
A0A0E1VJH6	30S ribosomal protein S1	0.21692	0.0551937
A0A077ULP0	Alkaline shock protein 23	0.20024	0.0504058
A0A0E0VL26	Alkyl hydroperoxide reductase C	0.166917	0.0437464
A0A0E1XIM1	Glutamine--fructose-6-phosphate aminotransferase	0.158103	0.160849
A0A380DHX1	Flavohemoglobin	0.157134	0.191498
A0A6B0BAU5	Ketose-bisphosphate aldolase	0.122011	0.0740028
A0A077W3A7	50S ribosomal protein L18	0.0432246	0.207512
A0A5C8X621	ESAT-6-like protein	0.0392249	0.0549662
Differently expressed in both strains with an opposite trend
A0A6B5FXH2	Pyruvate dehydrogenase E1 component subunit alpha	4.23729	0.292997
A0A6B0CU60	50S ribosomal protein L2	3.61011	0.378788
A0A077VNF2	30S ribosomal protein S4	2.19298	0.223414
A0A2S6DJV0	GMP synthase (glutamine-hydrolyzing)	2.06612	0.547345
A0A1Q8DEA4	Probable glycine dehydrogenase (decarboxylating) subunit 2	1.80832	0.063008
A0A033V062	Glutamate dehydrogenase	1.70358	0.243665
A0A2I7Y677	50S ribosomal protein L19	1.67504	0.311139
A0A0E0VRH2	Ferritin	0.622278	2.39808
A0A6G3DVC7	Molecular chaperone DnaK	0.40833	58.8235
A0A0E0VKB7	Myosin-crossreactive antigen	0.246548	2.52525
Changed in expression only in ATCC 43300
A0A1Q8DD05	ATP synthase subunit beta	50	-
A0A077UK09	Asparagine--tRNA ligase	4.73934	-
A0A077UKE4	ATP synthase subunit beta	4.1841	-
A0A0B6XSJ7	NADP-dependent oxidoreductase YfmJ	4.09836	-
A0A5C8X590	50S ribosomal protein L22	3.58423	-
A0A033UV27	30S ribosomal protein S5	3.1746	-
A0A0D1IBW4	GMP synthase [glutamine-hydrolyzing]	2.7933	-
A0A033UKP6	30S ribosomal protein S7	2.00401	-
A0A033UG60	Glutamine--fructose-6-phosphate aminotransferase [isomerizing]	1.9685	-
A0A6B8R5R8	Uncharacterized protein	1.63399	-
Q5HGH6	30S ribosomal protein S2	1.59236	-
A0A6B5F7P5	Ribose-phosphate pyrophosphokinase	1.51057	-
A0A6G3DVP2	ABC transporter substrate-binding protein	0.598086	-
I7BB61	DNA topoisomerase (ATP-hydrolyzing)	0.480769	-
A0A2C9TXT2	Nucleoside diphosphate kinase	0.433463	-
A0A077VQS8	Serine--tRNA ligase	0.408497	-
A0A6H3XZQ7	50S ribosomal protein L30	0.275028	-
A0A0D1HM44	Probable quinol oxidase subunit 2	0.248694	-
A0A658WZQ1	Triosephosphate isomerase	0.201005	-
A0A5F0HNH4	DUF948 domain-containing protein	0.0704275	-
Changed in expression only in 98825 TX
A0A2S6DIV3	ATP-dependent Clp protease ATP-binding subunit	-	100
A0A6B5QB91	AAA domain-containing protein	-	83.3333
A0A6B5IIT6	AAA domain-containing protein	-	27.027
A0A033UPJ3	60 kDa chaperonin	-	21.7391
A0A0U1MDT7	L-lactate dehydrogenase	-	14.9254
A0A033V0T7	4-hydroxy-3-methylbut-2-en-1-yl diphosphate synthase	-	14.7059
A0A0E0VQ99	Uncharacterized protein	-	13.1579
A0A6B5KKA6	DNA-binding protein HU-alpha	-	9.70874
A0A0H3KED7	50S ribosomal protein L29	-	8.26446
A0A2S6DJE9	Translation initiation factor IF-3	-	7.24638
A0A6G3DVE6	Molecular chaperone DnaJ	-	6.94444
A0A2X2WY80	ATP synthase subunit alpha	-	6.80272
A0A033V0E0	Triosephosphate isomerase	-	6.62252
A0A2S6DJM8	Zinc metalloprotease	-	5.98802
A0A6B5KI90	Putative TrmH family tRNA/rRNA methyltransferase	-	4.78469
A0A033UUD6	Inosine-5'-monophosphate dehydrogenase	-	4.58716
A0A6B5KLY3	Bifunctional purine biosynthesis protein PurH	-	4.54545
A0A6B0CJV0	Elongation factor Tu	-	4.52489
A0A0E1XHF4	Chaperone protein ClpB	-	4.03226
A0A033UTM3	Urocanate hydratase	-	3.7594
A0A6G4IW94	GMP reductase	-	3.69004
A0A1Q8DE78	Glycine--tRNA ligase	-	3.50877
I7BET4	DNA topoisomerase (ATP-hydrolyzing)	-	3.08642
A0A077UXZ3	Glucose-6-phosphate 1-dehydrogenase	-	3.0303
A0A6G3DVP1	(D)CMP kinase	-	3.0303
A0A0E0VP51	Lipoyl synthase	-	2.73224
A0A033UX85	Glyceraldehyde-3-phosphate dehydrogenase	-	2.29358
A0A6B0CEU0	Glyceraldehyde-3-phosphate dehydrogenase	-	2.03666
A0A090M0Z4	2-oxoglutarate dehydrogenase E1 component	-	1.94175
A0A0E1VNK9	30S ribosomal protein S19	-	1.83486
A0A077UMW6	Exported protein	-	1.80505
A0A0E1VJU8	ATP-dependent protease ATPase subunit HslU	-	0.662691
A0A033UPB9	Adenylosuccinate lyase	-	0.593472
A0A0D1HS03	Uncharacterized protein	-	0.520833
A0A6C1EVU0	Cell division protein FtsZ	-	0.497512
A0A033UZD3	Chaperone protein DnaK	-	0.47824
A0A380E2L7	Citrate synthase	-	0.470588
A0A0E1VMZ2	Phosphopyruvate hydratase	-	0.45106
T1Y7D6	GTP-binding protein TypA/BipA	-	0.426439
A0A0D1JRE2	Threonine--tRNA ligase	-	0.418235
A0A033UHR6	DNA-directed RNA polymerase subunit beta	-	0.403551
A0A2S6DK07	30S ribosomal protein S13	-	0.389257
A0A077UJ12	Lipoprotein	-	0.356633
A0A077URG0	Succinate--CoA ligase [ADP-forming] subunit beta	-	0.355114
A0A0E0VNT6	Catalase	-	0.352237
A0A0J9X1Y0	Enoyl-[acyl-carrier-protein] reductase [NADPH]	-	0.351494
A0A0E0VMF7	Argininosuccinate synthase	-	0.336247
A0A2X2K665	Uracil phosphoribosyltransferase	-	0.320205
A0A033V427	Aconitate hydratase	-	0.312207
A0A5C8XA84	60 kDa chaperonin	-	0.307692
A0A0D1GTM7	DNA-directed RNA polymerase subunit alpha	-	0.271518
A0A1Q8DCQ1	DEAD-box ATP-dependent RNA helicase CshA	-	0.269107
A0A033ULT3	ATP synthase subunit beta	-	0.268962
A0A077ULH2	HTH cro/C1-type domain-containing protein	-	0.25641
A0A380EM85	50S ribosomal protein L2	-	0.243072
A0A0E0VQP5	RNA binding protein (CRS1/YhbY family)	-	0.238095
A0A2S6DIS4	Phosphopyruvate hydratase	-	0.230097
A0A0D1JK99	Glucose-6-phosphate isomerase	-	0.20816
A0A0E0VNE8	Translation initiation factor IF-2	-	0.203252
A0A0E0VNA6	3-hexulose-6-phosphate synthase	-	0.202799
A0A077UE39	Dihydroxyacetone kinase family protein	-	0.200803
A0A077UJ75	Enolase	-	0.188786
A0A1Q8DD75	Alanine dehydrogenase	-	0.176991
A0A077UYU9	Inosine-5'-monophosphate dehydrogenase	-	0.163613
A0A033UVZ4	1,4-dihydroxy-2-naphthoyl-CoA synthase	-	0.162946
A0A0E0VPK2	Phosphoenolpyruvate-protein phosphotransferase	-	0.155933
A0A0D1JQ13	Putative pyridoxal phosphate-dependent acyltransferase	-	0.151286
A0A6B5IG64	50S ribosomal protein L15	-	0.13887
A0A0K7NVV8	Succinate--CoA ligase [ADP-forming] subunit alpha	-	0.130753
A0A6B5RVL4	Alpha-ketoacid dehydrogenase subunit beta	-	0.123701
A0A2S6DJN2	Isocitrate dehydrogenase [NADP]	-	0.109854
A0A077W0S2	NADH dehydrogenase	-	0.108578
A0A0E1X6N9	Dihydrolipoyl dehydrogenase	-	0.0977899
A0A658X4C2	Ribosome recycling factor	-	0.0967961
A0A0E0VQY3	Trigger factor	-	0.0860363
A0A2S6DQL3	Phosphoglycerate kinase	-	0.0852951
A0A0E1X704	Putative phosphoesterase HMPREF0769_12768	-	0.0828157
A0A033UZL6	ATP-dependent Clp protease ATP-binding subunit ClpX	-	0.0789204
A0A077ULX2	Alkyl hydroperoxide reductase subunit F	-	0.0654022
A0A6H3WEV4	Secretory antigen SsaA	-	0.0609979
A0A0D1HHU1	Aconitate hydratase	-	0.0565739
A0A0U1MBX6	10 kDa chaperonin	-	0.056101
A0A6B5H2C7	50S ribosomal protein L4	-	0.0559597
A0A2S6DJF1	30S ribosomal protein S10	-	0.048998
A0A0E0VPY6	Transketolase	-	0.0381781
A0A077UHH2	Elongation factor Tu	-	0.0359415
A0A033UV93	50S ribosomal protein L2	-	0.0320215
A0A658WMY2	Dihydrolipoamide acetyltransferase	-	0.0279908
A0A0E0VLI7	Elongation factor G	-	0.0225535
Expressed only in ATCC43300 Control
A0A2S6DIV3	ATP-dependent Clp protease ATP-binding subunit
Expressed only in ATCC43300 Metabolite I
A0A0D1HT50	Adenylate kinase
A0A0E1VJH3	Cell cycle protein GpsB
A0A6B0BYU1	Chaperone protein DnaK
A0A0E1X6R7	Chaperone protein DnaK
A0A6A8FZF4	CsbD family protein
A0A077ULH2	HTH cro/C1-type domain-containing protein
Q2G078	Ribonucleoside-diphosphate reductase
A0A0D1HS03	Uncharacterized protein
A0A077ULD8	UPF0365 protein BN1321_260211
Expressed only in 98825 TX Control
A0A2D1CK32	30S ribosomal protein S10
A0A077V1V2	50S ribosomal protein L10
A0A2S6DH70	50S ribosomal protein L21
T1Y5T7	50S ribosomal protein L25
A0A033UV33	50S ribosomal protein L5
A0A0E0VNQ4	ABC transporter domain-containing protein
A0A0D1HT50	Adenylate kinase
A0A2I7Y4F2	Aldo/keto reductase
A0A2S6DJR5	Asp-tRNA(Asn)/Glu-tRNA(Gln) amidotransferase GatCAB subunit B
A0A077UKE4	ATP synthase subunit beta
A0A2S6D9V8	ATP-dependent Clp protease ATP-binding subunit ClpX
A0A0E1X6R7	Chaperone protein DnaK
A0A659ZZW1	CsbD family protein
A0A6A8FZF4	CsbD family protein
A0A077W4N7	CTP synthase
A0A1Q8DD14	CTP synthase
A0A077UJT5	D-alanine--D-alanyl carrier protein ligase
A0A0E0VKB8	DNA gyrase subunit B
A0A0E1VHD2	Elastin-binding protein EbpS
T2DN99	Elongation factor Tu
A0A033UWZ7	Glucose-6-phosphate isomerase
A0A077UWK5	Glycine--tRNA ligase
A0A0E1X9K2	Inosine-5'-monophosphate dehydrogenase
A0A0E1XA26	L-lactate dehydrogenase
A0A658X7S2	Lysyl-tRNA synthetase
A0A2X2K1C7	Manganese superoxide dismutase Superoxide dismutase (Fe)
A0A2C9TXT2	Nucleoside diphosphate kinase
A0A033UYA2	Oligoendopeptidase F
A0A077VKI0	Phosphate acetyltransferase
A0A077VLR2	Phosphoglucosamine mutase
A0A0E0VR58	Probable manganese-dependent inorganic pyrophosphatase
A0A5F0HK08	Protein/nucleic acid deglycase HchA
A0A0E0VMS9	Putative pit accessory protein
A0A077ULX5	Pyridoxal 5'-phosphate synthase subunit PdxS
D7RM09	Translation elongation factor Tu
A0A0E0VQY7	Translation initiation factor IF-3
A0A077VMB7	50S ribosomal protein L21
Expressed only in 98825 TX Metabolite I
I7BB61	DNA topoisomerase (ATP-hydrolyzing)
A0A033UZY9	Enolase
A0A0D1IBW4	GMP synthase [glutamine-hydrolyzing]
