# Supplementary material for: Understanding the Role of the Antioxidant Drug Erdosteine and Its Active Metabolite on Staphylococcus aureus Methicillin Resistant Biofilm Formation
Source: Antioxidants (Basel). 2021 Nov 29;10(12):1922. doi: 10.3390/antiox10121922 (PMC8698571; doi:10.3390/antiox10121922)
Supplement: Supplementary file 1 [file antioxidants-10-01922-s001.zip › Table S6.xlsx]

## Sheet: GO analysis_98825 TX
Entry	Protein names	Gene names	Gene ontology (molecular function)	Gene ontology (biological process)	Gene ontology (cellular component)
A0A033V0T7	4-hydroxy-3-methylbut-2-en-1-yl diphosphate synthase (flavodoxin) (EC 1.17.7.3) (1-hydroxy-2-methyl-2-(E)-butenyl 4-diphosphate synthase)	ispG V070_00610	4-hydroxy-3-methylbut-2-en-1-yl diphosphate synthase activity [GO:0046429]; 4 iron, 4 sulfur cluster binding [GO:0051539]; iron ion binding [GO:0005506]	isopentenyl diphosphate biosynthetic process, methylerythritol 4-phosphate pathway [GO:0019288]; terpenoid biosynthetic process [GO:0016114]
A0A0H3KED7	50S ribosomal protein L29	rpmC NWMN_2144	structural constituent of ribosome [GO:0003735]	translation [GO:0006412]	ribosome [GO:0005840]
A0A033UPJ3	60 kDa chaperonin (GroEL protein) (Protein Cpn60)	groL groEL V070_01825	ATPase activity [GO:0016887]; ATP binding [GO:0005524]; unfolded protein binding [GO:0051082]	protein refolding [GO:0042026]	cytoplasm [GO:0005737]
A0A6B5IIT6	AAA domain-containing protein (Fragment)	G0Y40_07250	ATPase activity [GO:0016887]; ATP binding [GO:0005524]
A0A6B5QB91	Unmapped.
A0A2X2WY80	ATP synthase subunit alpha (EC 7.1.2.2) (ATP synthase F1 sector subunit alpha) (F-ATPase subunit alpha)	atpA NCTC10654_02268 NCTC10702_03333 NCTC10988_02489	ATP binding [GO:0005524]; hydrolase activity [GO:0016787]; proton-transporting ATPase activity, rotational mechanism [GO:0046961]; proton-transporting ATP synthase activity, rotational mechanism [GO:0046933]		plasma membrane [GO:0005886]; proton-transporting ATP synthase complex, catalytic core F(1) [GO:0045261]
A0A2S6DIV3	ATP-dependent Clp protease ATP-binding subunit (Fragment)	CSC87_15495	ATPase activity [GO:0016887]; ATP binding [GO:0005524]; peptidase activity [GO:0008233]
A0A6B5KKA6	Unmapped.
A0A0U1MDT7	L-lactate dehydrogenase (EC 1.1.1.27)	ldh BN1326_150107
A0A6G3DVE6	Chaperone protein DnaJ	dnaJ GC244_13895	ATP binding [GO:0005524]; heat shock protein binding [GO:0031072]; unfolded protein binding [GO:0051082]; zinc ion binding [GO:0008270]	DNA replication [GO:0006260]; protein folding [GO:0006457]; response to heat [GO:0009408]	cytoplasm [GO:0005737]
A0A6G3DVC7	Molecular chaperone DnaK (Fragment)	GC244_13890
A0A5C8X8W0	Ornithine carbamoyltransferase (OTCase) (EC 2.1.3.3)	argF FVP29_07085	amino acid binding [GO:0016597]; ornithine carbamoyltransferase activity [GO:0004585]		cytoplasm [GO:0005737]
A0A2S6DJE9	Translation initiation factor IF-3	infC CSC87_14230	translation initiation factor activity [GO:0003743]		cytoplasm [GO:0005737]
A0A033V0E0	Triosephosphate isomerase (TIM) (TPI) (EC 5.3.1.1) (Triose-phosphate isomerase)	tpiA V070_00919	triose-phosphate isomerase activity [GO:0004807]	gluconeogenesis [GO:0006094]; glycolytic process [GO:0006096]	cytoplasm [GO:0005737]
A0A0E0VQ99	Uncharacterized protein	ST398NM01_1920	glucosamine-6-phosphate deaminase activity [GO:0004342]	N-acetylglucosamine metabolic process [GO:0006044]
A0A5C8XBW5	ATP-dependent Clp protease ATP-binding subunit (Putative ATP-dependent protease ATP-binding subunit ClpL)	clpL FVP29_01385 SAMEA1469856_01787	ATPase activity [GO:0016887]; ATP binding [GO:0005524]; peptidase activity [GO:0008233]
A0A1Q8DC93	Phosphoglycerate kinase (EC 2.7.2.3)	pgk BSZ10_10030	ATP binding [GO:0005524]; phosphoglycerate kinase activity [GO:0004618]	glycolytic process [GO:0006096]	cytoplasm [GO:0005737]
A0A2S6DJM8	Zinc metalloprotease (Fragment)	CSC87_13960	ATP binding [GO:0005524]; ATP-dependent peptidase activity [GO:0004176]; metalloendopeptidase activity [GO:0004222]		membrane [GO:0016020]
A0A6B5KLY3	Unmapped.
A0A0E1XHF4	Chaperone protein ClpB	clpB HMPREF0769_11406	ATPase activity [GO:0016887]; ATP binding [GO:0005524]	protein refolding [GO:0042026]; response to heat [GO:0009408]	cytoplasm [GO:0005737]
A0A2S6DKC3	Elongation factor G (EF-G)	fusA CSC87_13155	GTPase activity [GO:0003924]; GTP binding [GO:0005525]; translation elongation factor activity [GO:0003746]		cytoplasm [GO:0005737]
A0A6B0CJV0	Elongation factor Tu (EF-Tu)	tuf GO788_00140 GO941_17575	GTPase activity [GO:0003924]; GTP binding [GO:0005525]; translation elongation factor activity [GO:0003746]		cytoplasm [GO:0005737]
A0A033UUD6	Inosine-5'-monophosphate dehydrogenase (IMP dehydrogenase) (IMPD) (IMPDH) (EC 1.1.1.205)	guaB V070_01679	IMP dehydrogenase activity [GO:0003938]; metal ion binding [GO:0046872]; nucleotide binding [GO:0000166]	GMP biosynthetic process [GO:0006177]
A0A6B5KI90	Unmapped.
A0A6G3DVP1	Cytidine monophosphate kinase (EC 2.7.4.25) (Fragment)	cmk GC244_14520	ATP binding [GO:0005524]; CMP kinase activity [GO:0036430]; dCMP kinase activity [GO:0036431]
A0A6B5GER5	ATP synthase gamma chain (ATP synthase F1 sector gamma subunit) (F-ATPase gamma subunit)	atpG G0Y66_01225 G0Z61_06490	ATP binding [GO:0005524]; proton-transporting ATP synthase activity, rotational mechanism [GO:0046933]	plasma membrane ATP synthesis coupled proton transport [GO:0042777]	plasma membrane [GO:0005886]; proton-transporting ATP synthase complex, catalytic core F(1) [GO:0045261]
I7BET4	DNA topoisomerase (ATP-hydrolyzing) (EC 5.6.2.2) (Fragment)	gyrB	ATP binding [GO:0005524]; DNA binding [GO:0003677]; DNA topoisomerase type II (double strand cut, ATP-hydrolyzing) activity [GO:0003918]	DNA topological change [GO:0006265]
A0A077UXZ3	Glucose-6-phosphate 1-dehydrogenase (G6PD) (EC 1.1.1.49)	zwf CD116_08080 ERS140147_00458 NCTC13712_01497	glucose-6-phosphate dehydrogenase activity [GO:0004345]; NADP binding [GO:0050661]	glucose metabolic process [GO:0006006]; pentose-phosphate shunt [GO:0006098]
A0A1Q8DE78	Glycine--tRNA ligase (EC 6.1.1.14) (Glycyl-tRNA synthetase) (GlyRS)	glyQS BSZ10_06505	ATP binding [GO:0005524]; glycine-tRNA ligase activity [GO:0004820]	glycyl-tRNA aminoacylation [GO:0006426]	cytoplasm [GO:0005737]
A0A6G4IW94	GMP reductase (EC 1.7.1.7) (Fragment)	guaC G0X02_10710	GMP reductase activity [GO:0003920]	purine nucleotide metabolic process [GO:0006163]	GMP reductase complex [GO:1902560]
A0A033UTM3	Urocanate hydratase (Urocanase) (EC 4.2.1.49) (Imidazolonepropionate hydrolase)	hutU V070_01731	urocanate hydratase activity [GO:0016153]	histidine catabolic process to glutamate and formamide [GO:0019556]; histidine catabolic process to glutamate and formate [GO:0019557]	cytoplasm [GO:0005737]
A0A6B0BUI5	Enolase (EC 4.2.1.11) (2-phospho-D-glycerate hydro-lyase) (2-phosphoglycerate dehydratase)	eno GO788_10170	magnesium ion binding [GO:0000287]; phosphopyruvate hydratase activity [GO:0004634]	glycolytic process [GO:0006096]	cell surface [GO:0009986]; extracellular region [GO:0005576]; phosphopyruvate hydratase complex [GO:0000015]
A0A0E0VRH2	Ferritin (EC 1.16.3.2)	ST398NM01_1986	ferric iron binding [GO:0008199]	cellular iron ion homeostasis [GO:0006879]; iron ion transport [GO:0006826]	cytoplasm [GO:0005737]
A0A033UX85	Glyceraldehyde-3-phosphate dehydrogenase (EC 1.2.1.-)	V070_00917	glyceraldehyde-3-phosphate dehydrogenase (NAD+) (phosphorylating) activity [GO:0004365]; NAD binding [GO:0051287]; NADP binding [GO:0050661]	glucose metabolic process [GO:0006006]
A0A6B0CEU0	Glyceraldehyde-3-phosphate dehydrogenase (EC 1.2.1.-)	gap GO788_06520 GO941_16045	glyceraldehyde-3-phosphate dehydrogenase (NAD+) (phosphorylating) activity [GO:0004365]; NAD binding [GO:0051287]; NADP binding [GO:0050661]	glucose metabolic process [GO:0006006]
A0A0E0VP51	Lipoyl synthase (EC 2.8.1.8) (Lip-syn) (LS) (Lipoate synthase) (Lipoic acid synthase) (Sulfur insertion protein LipA)	lipA ST398NM01_0908	4 iron, 4 sulfur cluster binding [GO:0051539]; lipoate synthase activity [GO:0016992]; lipoyl synthase activity (acting on glycine-cleavage complex H protein [GO:0102552]; lipoyl synthase activity (acting on pyruvate dehydrogenase E2 protein) [GO:0102553]; metal ion binding [GO:0046872]	protein lipoylation [GO:0009249]	cytoplasm [GO:0005737]
A0A0E0VKB7	Myosin-crossreactive antigen	ST398NM01_0119	FAD binding [GO:0071949]; oleate hydratase activity [GO:0050151]	fatty acid metabolic process [GO:0006631]
A0A090M0Z4	2-oxoglutarate dehydrogenase E1 component (EC 1.2.4.2) (Alpha-ketoglutarate dehydrogenase)	odhA BN1321_260053 E3K14_07135 SAMEA103891571_02481 SAST44_01490	oxoglutarate dehydrogenase (succinyl-transferring) activity [GO:0004591]; thiamine pyrophosphate binding [GO:0030976]	glycolytic process [GO:0006096]; tricarboxylic acid cycle [GO:0006099]
A0A0E1VNK9	30S ribosomal protein S19	rpsS HMPREF0776_0294	rRNA binding [GO:0019843]; structural constituent of ribosome [GO:0003735]	translation [GO:0006412]	small ribosomal subunit [GO:0015935]
A0A1Q8DBU3	30S ribosomal protein S3	rpsC BSZ10_10835	mRNA binding [GO:0003729]; rRNA binding [GO:0019843]; structural constituent of ribosome [GO:0003735]	translation [GO:0006412]	ribosome [GO:0005840]
A0A2S6DJ38	30S ribosomal protein S4 (Fragment)	CSC87_14910	rRNA binding [GO:0019843]; structural constituent of ribosome [GO:0003735]	translation [GO:0006412]	small ribosomal subunit [GO:0015935]
A0A077UMW6	Exported protein	ERS140147_02006
A0A033UVZ4	1,4-dihydroxy-2-naphthoyl-CoA synthase (DHNA-CoA synthase) (EC 4.1.3.36)	menB V070_01155	1,4-dihydroxy-2-naphthoyl-CoA synthase activity [GO:0008935]	menaquinone biosynthetic process [GO:0009234]
A0A0U1MBX6	Chaperonin small subunit	groES BN1326_100153
A0A0E1VJH6	30S ribosomal protein S1	rpsA HMPREF0776_2500	nucleic acid binding [GO:0003676]		ribosome [GO:0005840]
A0A2S6DJF1	30S ribosomal protein S10	rpsJ CSC87_14205	structural constituent of ribosome [GO:0003735]; tRNA binding [GO:0000049]	translation [GO:0006412]	ribosome [GO:0005840]
A0A6B5IG64	Unmapped.
A0A033UV93	50S ribosomal protein L2	rplB V070_01267	rRNA binding [GO:0019843]; structural constituent of ribosome [GO:0003735]; transferase activity [GO:0016740]	translation [GO:0006412]	large ribosomal subunit [GO:0015934]
A0A6B5H2C7	50S ribosomal protein L4	rplD G0Z42_07040	rRNA binding [GO:0019843]; structural constituent of ribosome [GO:0003735]	translation [GO:0006412]	ribosome [GO:0005840]
A0A0D1HHU1	Aconitate hydratase (Aconitase) (EC 4.2.1.3)	QU38_13120	2-methylisocitrate dehydratase activity [GO:0047456]; 4 iron, 4 sulfur cluster binding [GO:0051539]; aconitate hydratase activity [GO:0003994]; citrate dehydratase activity [GO:0047780]; metal ion binding [GO:0046872]; RNA binding [GO:0003723]	tricarboxylic acid cycle [GO:0006099]
A0A077ULP0	Alkaline shock protein 23	asp23 CD116_04250 ERS140147_02494 NCTC13712_02127
A0A0E0VL26	Alkyl hydroperoxide reductase C (EC 1.11.1.26) (Peroxiredoxin) (Thioredoxin peroxidase)	ST398NM01_0458	alkylhydroperoxide reductase activity [GO:0102039]; peroxidase activity [GO:0004601]; peroxiredoxin activity [GO:0051920]	response to oxidative stress [GO:0006979]	cytoplasm [GO:0005737]
A0A077ULX2	Alkyl hydroperoxide reductase subunit F	ahpF ERS140147_02619	alkyl hydroperoxide reductase activity [GO:0008785]; flavin adenine dinucleotide binding [GO:0050660]; NAD binding [GO:0051287]; protein disulfide oxidoreductase activity [GO:0015035]	response to reactive oxygen species [GO:0000302]
A0A6B5RVL4	Unmapped.
A0A033UZL6	ATP-dependent Clp protease ATP-binding subunit ClpX	clpX V070_00726	ATPase activity [GO:0016887]; ATP binding [GO:0005524]; peptidase activity [GO:0008233]; protein dimerization activity [GO:0046983]; unfolded protein binding [GO:0051082]; zinc ion binding [GO:0008270]	protein folding [GO:0006457]
A0A658WMY2	Unmapped.
A0A0E1X6N9	Dihydrolipoyl dehydrogenase (EC 1.8.1.4)	lpdA HMPREF0769_12685	dihydrolipoyl dehydrogenase activity [GO:0004148]; flavin adenine dinucleotide binding [GO:0050660]	cell redox homeostasis [GO:0045454]	membrane [GO:0016020]
A0A0E0VLI7	Elongation factor G (EF-G)	fusA ST398NM01_0622	GTPase activity [GO:0003924]; GTP binding [GO:0005525]; translation elongation factor activity [GO:0003746]		cytoplasm [GO:0005737]
A0A077UHH2	Elongation factor Tu (EF-Tu)	tuf tufA CD116_12305 ERS140147_01026 NCTC13712_00501	GTPase activity [GO:0003924]; GTP binding [GO:0005525]; translation elongation factor activity [GO:0003746]		cytoplasm [GO:0005737]
A0A5C8X621	ESAT-6-like protein	esxA FVP29_12060 SAMEA1469856_01305
A0A0E1XIM1	Glutamine--fructose-6-phosphate aminotransferase [isomerizing] (EC 2.6.1.16) (D-fructose-6-phosphate amidotransferase) (GFAT) (Glucosamine-6-phosphate synthase) (Hexosephosphate aminotransferase) (L-glutamine--D-fructose-6-phosphate amidotransferase)	glmS HMPREF0769_11004	carbohydrate derivative binding [GO:0097367]; glutamine-fructose-6-phosphate transaminase (isomerizing) activity [GO:0004360]	carbohydrate derivative biosynthetic process [GO:1901137]; carbohydrate metabolic process [GO:0005975]; glutamine metabolic process [GO:0006541]	cytoplasm [GO:0005737]
A0A077UYU9	Inosine-5'-monophosphate dehydrogenase (IMP dehydrogenase) (IMPD) (IMPDH) (EC 1.1.1.205)	guaB CD116_05455 ERS140147_02537 NCTC13712_00334	IMP dehydrogenase activity [GO:0003938]; metal ion binding [GO:0046872]; nucleotide binding [GO:0000166]	GMP biosynthetic process [GO:0006177]
A0A2S6DJN2	Isocitrate dehydrogenase [NADP] (EC 1.1.1.42) (Fragment)	CSC87_14005	isocitrate dehydrogenase (NADP+) activity [GO:0004450]; magnesium ion binding [GO:0000287]; NAD binding [GO:0051287]	glyoxylate cycle [GO:0006097]; tricarboxylic acid cycle [GO:0006099]
A0A6B0BAU5	Ketose-bisphosphate aldolase (Fragment)	GO793_02780 GO793_16260 GO941_00030 GO941_00905	aldehyde-lyase activity [GO:0016832]; zinc ion binding [GO:0008270]	carbohydrate metabolic process [GO:0005975]
A0A077W0S2	NAD(P)/FAD-dependent oxidoreductase (NADH dehydrogenase) (EC 1.6.99.-) (EC 1.6.99.3) (NADH dehydrogenase-like protein SAV0941)	CD116_03580 ERS140147_01744 NCTC13712_00886	NADH dehydrogenase activity [GO:0003954]
A0A0E0VPK2	Phosphoenolpyruvate-protein phosphotransferase (EC 2.7.3.9) (Phosphotransferase system, enzyme I)	ST398NM01_1081	kinase activity [GO:0016301]; metal ion binding [GO:0046872]; phosphoenolpyruvate-protein phosphotransferase activity [GO:0008965]	phosphoenolpyruvate-dependent sugar phosphotransferase system [GO:0009401]	cytoplasm [GO:0005737]
A0A2S6DQL3	Phosphoglycerate kinase (EC 2.7.2.3)	pgk A2U18_03965 C7P97_11775 CSC83_03385 CSC87_06195 GF559_05375 HU771_02240 SAMEA70245418_01781	ATP binding [GO:0005524]; phosphoglycerate kinase activity [GO:0004618]	glycolytic process [GO:0006096]	cytoplasm [GO:0005737]
A0A1Q8DEA4	Probable glycine dehydrogenase (decarboxylating) subunit 2 (EC 1.4.4.2) (Glycine cleavage system P-protein subunit 2) (Glycine decarboxylase subunit 2) (Glycine dehydrogenase (aminomethyl-transferring) subunit 2)	gcvPB BSZ10_06660	glycine dehydrogenase (decarboxylating) activity [GO:0004375]; lyase activity [GO:0016829]	glycine decarboxylation via glycine cleavage system [GO:0019464]
T1YCX2	Probable malate:quinone oxidoreductase (EC 1.1.5.4) (MQO) (Malate dehydrogenase [quinone])	mqo SAKOR_02600	malate dehydrogenase (menaquinone) activity [GO:0052589]; malate dehydrogenase (quinone) activity [GO:0008924]	tricarboxylic acid cycle [GO:0006099]
A0A0E1X704	Putative phosphoesterase HMPREF0769_12768 (EC 3.1.-.-)	HMPREF0769_12768	hydrolase activity, acting on ester bonds [GO:0016788]; ligase activity [GO:0016874]
A0A0D1JQ13	Putative pyridoxal phosphate-dependent acyltransferase	QU38_09765	ligase activity [GO:0016874]; pyridoxal phosphate binding [GO:0030170]; transferase activity [GO:0016740]	biosynthetic process [GO:0009058]
A0A658X4C2	Ribosome-recycling factor (RRF) (Ribosome-releasing factor)	frr SAMEA1469856_01631		translational termination [GO:0006415]	cytoplasm [GO:0005737]
A0A6H3WEV4	Unmapped.
A0A0K7NVV8	Succinate--CoA ligase [ADP-forming] subunit alpha (EC 6.2.1.5) (Succinyl-CoA synthetase subunit alpha) (SCS-alpha)	sucD CD116_13030 ERS140147_00140 NCTC13712_01191	nucleotide binding [GO:0000166]; succinate-CoA ligase (ADP-forming) activity [GO:0004775]	tricarboxylic acid cycle [GO:0006099]
A0A0E0VNW0	Thioredoxin	ST398NM01_1141	protein disulfide oxidoreductase activity [GO:0015035]	glycerol ether metabolic process [GO:0006662]
T1Y9F1	Transcription elongation factor GreA (Transcript cleavage factor GreA)	greA SAKOR_01557	DNA binding [GO:0003677]; RNA polymerase binding [GO:0070063]; translation elongation factor activity [GO:0003746]	regulation of DNA-templated transcription, elongation [GO:0032784]
A0A0E0VPY6	Transketolase (EC 2.2.1.1)	ST398NM01_1344	metal ion binding [GO:0046872]; transketolase activity [GO:0004802]	DNA recombination [GO:0006310]; pentose-phosphate shunt [GO:0006098]; reductive pentose-phosphate cycle [GO:0019253]
A0A0E0VQY3	Trigger factor (TF) (EC 5.2.1.8) (PPIase)	tig ST398NM01_1730	peptidyl-prolyl cis-trans isomerase activity [GO:0003755]	cell cycle [GO:0007049]; cell division [GO:0051301]; protein folding [GO:0006457]; protein transport [GO:0015031]	cytoplasm [GO:0005737]
A0A0E1VGN7	Universal stress protein	HMPREF0776_2742			cytoplasm [GO:0005737]
A0A1Q8DD75	Alanine dehydrogenase (EC 1.4.1.1)	BSZ10_08475	alanine dehydrogenase activity [GO:0000286]; nucleotide binding [GO:0000166]	L-alanine catabolic process [GO:0042853]
A0A077UJ75	Enolase (EC 4.2.1.11) (2-phospho-D-glycerate hydro-lyase) (2-phosphoglycerate dehydratase)	eno ERS140147_01615	magnesium ion binding [GO:0000287]; phosphopyruvate hydratase activity [GO:0004634]	glycolytic process [GO:0006096]	cell surface [GO:0009986]; extracellular region [GO:0005576]; phosphopyruvate hydratase complex [GO:0000015]
A0A380DHX1	Flavohemoglobin (EC 1.14.12.17) (Flavohemoprotein) (Hemoglobin-like protein) (Nitric oxide dioxygenase)	hmp NCTC6133_00252	FAD binding [GO:0071949]; heme binding [GO:0020037]; metal ion binding [GO:0046872]; nitric oxide dioxygenase activity [GO:0008941]; oxygen binding [GO:0019825]; oxygen carrier activity [GO:0005344]	response to nitrosative stress [GO:0051409]
A0A0E0VNI4	Glutamine synthetase (EC 6.3.1.2)	ST398NM01_1311	ATP binding [GO:0005524]; glutamate-ammonia ligase activity [GO:0004356]	glutamine biosynthetic process [GO:0006542]
A0A0E1X760	Ornithine aminotransferase (OAT) (EC 2.6.1.13) (Ornithine--oxo-acid aminotransferase)	rocD HMPREF0769_11424	ornithine(lysine) transaminase activity [GO:0050155]; ornithine-oxo-acid transaminase activity [GO:0004587]; pyridoxal phosphate binding [GO:0030170]	L-proline biosynthetic process [GO:0055129]	cytoplasm [GO:0005737]
Q2YSV9	Transcriptional regulator SarA (Staphylococcal accessory regulator A)	sarA SAB0569c	DNA binding [GO:0003677]; metal ion binding [GO:0046872]	pathogenesis [GO:0009405]; regulation of transcription, DNA-templated [GO:0006355]	cytoplasm [GO:0005737]
A0A077VNF2	30S ribosomal protein S4	rpsD CD116_11055 ERS140147_02462 NCTC13712_01711	rRNA binding [GO:0019843]; structural constituent of ribosome [GO:0003735]	translation [GO:0006412]	small ribosomal subunit [GO:0015935]
A0A0E0VNA6	3-hexulose-6-phosphate synthase (EC 4.1.2.43)	ST398NM01_0645	hexulose-6-phosphate synthase activity [GO:0043801]; orotidine-5'-phosphate decarboxylase activity [GO:0004590]	'de novo' pyrimidine nucleobase biosynthetic process [GO:0006207]; carbohydrate metabolic process [GO:0005975]; formaldehyde assimilation via ribulose monophosphate cycle [GO:0019647]; one-carbon metabolic process [GO:0006730]
A0A077W3A7	50S ribosomal protein L18	rplR CD116_01880 ERS140147_00622 NCTC13712_02182	rRNA binding [GO:0019843]; structural constituent of ribosome [GO:0003735]	translation [GO:0006412]	ribosome [GO:0005840]
A0A380EM85	50S ribosomal protein L2	rplB NCTC10702_03545	rRNA binding [GO:0019843]; structural constituent of ribosome [GO:0003735]; transferase activity [GO:0016740]	translation [GO:0006412]	large ribosomal subunit [GO:0015934]
A0A077UE39	Dihydroxyacetone kinase family protein	ERS140147_00160	glycerone kinase activity [GO:0004371]	glycerol metabolic process [GO:0006071]
A0A0D1JK99	Glucose-6-phosphate isomerase (GPI) (EC 5.3.1.9) (Phosphoglucose isomerase) (PGI) (Phosphohexose isomerase) (PHI)	pgi QU38_11425	glucose-6-phosphate isomerase activity [GO:0004347]	gluconeogenesis [GO:0006094]; glycolytic process [GO:0006096]	cytoplasm [GO:0005737]
A0A033V062	Glutamate dehydrogenase	V070_01062	glutamate dehydrogenase (NAD+) activity [GO:0004352]; nucleotide binding [GO:0000166]	cellular amino acid metabolic process [GO:0006520]
A0A2S6DIS4	Phosphopyruvate hydratase (EC 4.2.1.11) (Fragment)	eno CSC87_15750	magnesium ion binding [GO:0000287]; phosphopyruvate hydratase activity [GO:0004634]	glycolytic process [GO:0006096]	cell surface [GO:0009986]; extracellular region [GO:0005576]; phosphopyruvate hydratase complex [GO:0000015]
A0A0E0VQP5	RNA binding protein (CRS1/YhbY family)	ST398NM01_1660	RNA binding [GO:0003723]
A0A0E0VNE8	Translation initiation factor IF-2	infB ST398NM01_1271	GTPase activity [GO:0003924]; GTP binding [GO:0005525]; translation initiation factor activity [GO:0003743]		cytoplasm [GO:0005737]
A0A2I7Y677	Unmapped.
A0A5C8XA84	60 kDa chaperonin (GroEL protein) (Protein Cpn60)	groL groEL FVP29_04535 SAMEA1469856_02230	ATPase activity [GO:0016887]; ATP binding [GO:0005524]; unfolded protein binding [GO:0051082]	protein refolding [GO:0042026]	cytoplasm [GO:0005737]
A0A033V427	Aconitate hydratase (Aconitase) (EC 4.2.1.3)	V070_00405	2-methylisocitrate dehydratase activity [GO:0047456]; 4 iron, 4 sulfur cluster binding [GO:0051539]; aconitate hydratase activity [GO:0003994]; citrate dehydratase activity [GO:0047780]; metal ion binding [GO:0046872]; RNA binding [GO:0003723]	tricarboxylic acid cycle [GO:0006099]
A0A033ULT3	ATP synthase subunit beta (EC 7.1.2.2) (ATP synthase F1 sector subunit beta) (F-ATPase subunit beta)	atpD V070_02066	ATP binding [GO:0005524]; proton-transporting ATPase activity, rotational mechanism [GO:0046961]; proton-transporting ATP synthase activity, rotational mechanism [GO:0046933]		plasma membrane [GO:0005886]; proton-transporting ATP synthase complex, catalytic core F(1) [GO:0045261]
A0A1Q8DCQ1	DEAD-box ATP-dependent RNA helicase CshA (EC 3.6.4.13)	cshA BSZ10_09365	ATP binding [GO:0005524]; hydrolase activity [GO:0016787]; RNA binding [GO:0003723]; RNA helicase activity [GO:0003724]	RNA catabolic process [GO:0006401]; RNA secondary structure unwinding [GO:0010501]	cytoplasm [GO:0005737]
A0A0D1GTM7	DNA-directed RNA polymerase subunit alpha (RNAP subunit alpha) (EC 2.7.7.6) (RNA polymerase subunit alpha) (Transcriptase subunit alpha)	rpoA A2U18_11665 A7Q05_0526 A7U51_2445 BN1321_380057 BSG38_12530 C7P97_04015 CSC83_04300 CSC87_02340 CV021_18045 DD547_02261 DQV53_12885 E3A28_11255 E3K14_11875 E4U00_12540 E5491_12540 EP54_02205 EQ90_01160 ER624_11910 ERS365775_01960 FA040_01480 FPP48_12205 G6X35_06900 G6Y10_08500 G6Y24_08770 G6Y28_07615 G6Y30_07140 GF559_05985 GO706_03990 GO788_09465 GO793_04180 GO814_07280 GO941_10780 GQX47_03…	DNA binding [GO:0003677]; DNA-directed 5'-3' RNA polymerase activity [GO:0003899]; protein dimerization activity [GO:0046983]	transcription, DNA-templated [GO:0006351]
A0A077ULH2	HTH cro/C1-type domain-containing protein	ERS140147_02613	DNA binding [GO:0003677]
A0A6B5FXH2	Unmapped.
A0A2X2K665	Uracil phosphoribosyltransferase (EC 2.4.2.9) (UMP pyrophosphorylase) (UPRTase)	upp NCTC7878_02866	GTP binding [GO:0005525]; guanine phosphoribosyltransferase activity [GO:0052657]; hypoxanthine phosphoribosyltransferase activity [GO:0004422]; magnesium ion binding [GO:0000287]; uracil phosphoribosyltransferase activity [GO:0004845]	nucleoside metabolic process [GO:0009116]; UMP salvage [GO:0044206]; uracil salvage [GO:0006223]
A0A2S6DK07	30S ribosomal protein S13	rpsM CSC87_13560	rRNA binding [GO:0019843]; structural constituent of ribosome [GO:0003735]; tRNA binding [GO:0000049]	translation [GO:0006412]	ribosome [GO:0005840]
A0A6B0CU60	Unmapped.
T1YCP4	Aldehyde dehydrogenase	SAKOR_02089	oxidoreductase activity, acting on the aldehyde or oxo group of donors, NAD or NADP as acceptor [GO:0016620]	cellular aldehyde metabolic process [GO:0006081]
A0A0E0VMF7	Argininosuccinate synthase (EC 6.3.4.5) (Citrulline--aspartate ligase)	argG ST398NM01_0944	argininosuccinate synthase activity [GO:0004055]; ATP binding [GO:0005524]	arginine biosynthetic process [GO:0006526]	cytoplasm [GO:0005737]
A0A0E0VNT6	Catalase (EC 1.11.1.6)	ST398NM01_1336	catalase activity [GO:0004096]; heme binding [GO:0020037]; metal ion binding [GO:0046872]	hydrogen peroxide catabolic process [GO:0042744]; response to oxidative stress [GO:0006979]
A0A6C1EVU0	Unmapped.
A0A033UZD3	Chaperone protein DnaK (HSP70) (Heat shock 70 kDa protein) (Heat shock protein 70)	dnaK V070_00641	ATPase activity [GO:0016887]; ATP binding [GO:0005524]; unfolded protein binding [GO:0051082]	protein folding [GO:0006457]
A0A380E2L7	Citrate synthase	citZ NCTC5664_03701	citrate synthase activity [GO:0036440]	tricarboxylic acid cycle [GO:0006099]	cytoplasm [GO:0005737]
A0A0E0VU32	D-lactate dehydrogenase (EC 1.1.1.28) (D-specific 2-hydroxyacid dehydrogenase)	ST398NM01_2576	D-lactate dehydrogenase activity [GO:0008720]; NAD binding [GO:0051287]
A0A033UHR6	DNA-directed RNA polymerase subunit beta' (RNAP subunit beta') (EC 2.7.7.6) (RNA polymerase subunit beta') (Transcriptase subunit beta')	rpoC V070_02222	DNA binding [GO:0003677]; DNA-directed 5'-3' RNA polymerase activity [GO:0003899]; magnesium ion binding [GO:0000287]; zinc ion binding [GO:0008270]	transcription, DNA-templated [GO:0006351]
A0A0J9X1Y0	Enoyl-[acyl-carrier-protein] reductase [NADPH] (ENR) (EC 1.3.1.39)		enoyl-[acyl-carrier-protein] reductase (NADH) activity [GO:0004318]; enoyl-[acyl-carrier-protein] reductase (NADPH, A-specific) activity [GO:0047117]; nucleotide binding [GO:0000166]	fatty acid biosynthetic process [GO:0006633]
A0A5F0TDJ0	Fructose-bisphosphate aldolase class 1 (EC 4.1.2.13) (Fructose-bisphosphate aldolase class I) (FBP aldolase)	fda E4U00_09165 FVP29_07935 SAMEA1469856_02081	fructose-bisphosphate aldolase activity [GO:0004332]	glycolytic process [GO:0006096]
T1Y7D6	50S ribosomal subunit assembly factor BipA (EC 3.6.5.-) (GTP-binding protein BipA)	bipA SAKOR_01031	GTPase activity [GO:0003924]; GTP binding [GO:0005525]; ribosome binding [GO:0043022]; rRNA binding [GO:0019843]; tRNA binding [GO:0000049]	ribosomal large subunit assembly [GO:0000027]	cytoplasm [GO:0005737]
A0A077UJ12	Electron transfer DM13 (Lipoprotein)	CD116_03680 ERS140147_01542 NCTC13712_00673
A0A0E1VMZ2	Phosphopyruvate hydratase (EC 4.2.1.11) (Fragment)	HMPREF0776_1257	magnesium ion binding [GO:0000287]; phosphopyruvate hydratase activity [GO:0004634]	glycolytic process [GO:0006096]	cell surface [GO:0009986]; extracellular region [GO:0005576]; phosphopyruvate hydratase complex [GO:0000015]
A0A077URG0	Succinate--CoA ligase [ADP-forming] subunit beta (EC 6.2.1.5) (Succinyl-CoA synthetase subunit beta) (SCS-beta)	sucC CD116_13025 ERS140147_00141 NCTC13712_01190	ATP binding [GO:0005524]; magnesium ion binding [GO:0000287]; succinate-CoA ligase (ADP-forming) activity [GO:0004775]	tricarboxylic acid cycle [GO:0006099]
A0A0D1JRE2	Threonine--tRNA ligase (EC 6.1.1.3) (Threonyl-tRNA synthetase) (ThrRS)	thrS QU38_08535	ATP binding [GO:0005524]; metal ion binding [GO:0046872]; threonine-tRNA ligase activity [GO:0004829]; tRNA binding [GO:0000049]	threonyl-tRNA aminoacylation [GO:0006435]	cytoplasm [GO:0005737]
A0A033UPB9	Adenylosuccinate lyase (ASL) (EC 4.3.2.2) (Adenylosuccinase)	V070_01745	(S)-2-(5-amino-1-(5-phospho-D-ribosyl)imidazole-4-carboxamido)succinate AMP-lyase (fumarate-forming) activity [GO:0070626]; N6-(1,2-dicarboxyethyl)AMP AMP-lyase (fumarate-forming) activity [GO:0004018]	'de novo' AMP biosynthetic process [GO:0044208]; 'de novo' IMP biosynthetic process [GO:0006189]
A0A0E1VJU8	ATP-dependent protease ATPase subunit HslU (Unfoldase HslU)	hslU HMPREF0776_2255	ATPase activity [GO:0016887]; ATP binding [GO:0005524]; peptidase activity [GO:0008233]	protein unfolding [GO:0043335]	HslUV protease complex [GO:0009376]
A0A077UHY4	Elongation factor Ts (EF-Ts)	tsf CD116_13090 ERS140147_00129 NCTC13712_01202	translation elongation factor activity [GO:0003746]		cytoplasm [GO:0005737]
A0A2S6DJV0	GMP synthase (glutamine-hydrolyzing) (EC 6.3.5.2) (Fragment)	CSC87_13810	ATP binding [GO:0005524]; GMP synthase (glutamine-hydrolyzing) activity [GO:0003922]; pyrophosphatase activity [GO:0016462]	glutamine metabolic process [GO:0006541]
A0A0E1VIR3	Pyruvate kinase (EC 2.7.1.40)	pyk HMPREF0776_2730	ATP binding [GO:0005524]; kinase activity [GO:0016301]; magnesium ion binding [GO:0000287]; potassium ion binding [GO:0030955]; pyruvate kinase activity [GO:0004743]
A0A0D1HS03	DUF4889 domain-containing protein (Exported protein)	CV021_12200 FVP29_01175 NCTC5664_01471 QU38_07655 SAMEA1469856_00955			integral component of membrane [GO:0016021]

## Sheet: GO terms_98825 TX
Molecular function			Cellular compartment			Biological process
GO terms	No. Proteins		GO terms	No. Proteins		GO terms	No. Proteins
structural constituent of ribosome	11		protein-containing complex	14		metabolic process	67
catalytic activity	87		extracellular region	4		pentose-phosphate shunt	2
DNA topoisomerase type II (double strand cut, ATP-hydrolyzing) activity	1		cytoplasm	33		nitrogen compound metabolic process	45
oxidoreductase activity	23		ribosome	7		catabolic process	15
transferase activity	19		ribosome	7		biosynthetic process	31
hydrolase activity	23		cell surface	4		cellular biosynthetic process	26
lyase activity	14		membrane	5		small molecule biosynthetic process	9
isomerase activity	5		integral component of membrane	1		organic substance biosynthetic process	30
ligase activity	12					cellular metabolic process	55
catalytic activity, acting on a protein	6					cellular aldehyde metabolic process	4
catalytic activity, acting on RNA	5					organic acid metabolic process	25
oxygen carrier activity	1					generation of precursor metabolites and energy	12
binding	85					cellular aromatic compound metabolic process	24
protein binding	7					one-carbon metabolic process	1
thiamine pyrophosphate binding	1					phosphorus metabolic process	19
small molecule binding	52					cellular nitrogen compound metabolic process	36
ribosome binding	1					cellular ketone metabolic process	1
ion binding	58					hydrogen peroxide catabolic process	1
4 iron, 4 sulfur cluster binding	4					cellular metabolic compound salvage	1
organic cyclic compound binding	73					cellular catabolic process	5
carbohydrate derivative binding	34					cellular biosynthetic process	26
heterocyclic compound binding	73					cellular lipid metabolic process	3
translation factor activity, RNA binding	8					cellular macromolecule metabolic process	18
antioxidant activity	2					cellular carbohydrate metabolic process	2
transmembrane transporter activity	3					heterocycle metabolic process	25
						primary metabolic process	60
						carbohydrate metabolic process	19
						tricarboxylic acid cycle	8
						nucleobase-containing compound metabolic process	24
						cellular amino acid metabolic process	11
						lipid metabolic process	3
						protein metabolic process	12
						small molecule metabolic process	38
						ATP metabolic process	11
						organic substance metabolic process	59
						carbohydrate metabolic process	19
						glycerol metabolic process	1
						cellular aldehyde metabolic process	4
						organic acid metabolic process	25
						lipid metabolic process	3
						glycerol ether metabolic process	1
						organophosphate metabolic process	19
						cellular ketone metabolic process	1
						macromolecule metabolic process	20
						carbohydrate derivative metabolic process	20
						organic cyclic compound metabolic process	25
						organonitrogen compound metabolic process	40
						organic substance catabolic process	14
						organic substance biosynthetic process	30
						pathogenesis	1
						cellular process	66
						protein folding	7
						cell cycle	1
						cellular component organization	3
						cellular homeostasis	2
						ion transmembrane transport	1
						protein unfolding	1
						cell division	1
						cellular metabolic process	55
						cellular aldehyde metabolic process	4
						organic acid metabolic process	25
						generation of precursor metabolites and energy	12
						cellular aromatic compound metabolic process	24
						one-carbon metabolic process	1
						phosphorus metabolic process	19
						cellular nitrogen compound metabolic process	36
						cellular ketone metabolic process	1
						hydrogen peroxide catabolic process	1
						cellular metabolic compound salvage	1
						cellular catabolic process	5
						cellular biosynthetic process	26
						cellular lipid metabolic process	3
						cellular macromolecule metabolic process	18
						cellular carbohydrate metabolic process	2
						heterocycle metabolic process	25
						response to stimulus	6
						localization	4
						biological regulation	4

## Sheet: GO analysis_ATCC 43300
Entry	Protein names	Gene names	Gene ontology (molecular function)	Gene ontology (biological process)	Gene ontology (cellular component)
A0A0E1VJH6	30S ribosomal protein S1	rpsA HMPREF0776_2500	nucleic acid binding [GO:0003676]		ribosome [GO:0005840]
Q5HGH6	30S ribosomal protein S2	rpsB SACOL1274	structural constituent of ribosome [GO:0003735]	translation [GO:0006412]	small ribosomal subunit [GO:0015935]
A0A1Q8DBU3	30S ribosomal protein S3	rpsC BSZ10_10835	mRNA binding [GO:0003729]; rRNA binding [GO:0019843]; structural constituent of ribosome [GO:0003735]	translation [GO:0006412]	ribosome [GO:0005840]
A0A2S6DJ38	30S ribosomal protein S4 (Fragment)	CSC87_14910	rRNA binding [GO:0019843]; structural constituent of ribosome [GO:0003735]	translation [GO:0006412]	small ribosomal subunit [GO:0015935]
A0A2K4AFD5	30S ribosomal protein S4	rpsD CD116_11055 ERS140147_02462 NCTC13712_01711	rRNA binding [GO:0019843]; structural constituent of ribosome [GO:0003735]	translation [GO:0006412]	small ribosomal subunit [GO:0015935]
A0A033UV27	30S ribosomal protein S5	rpsE V070_01253	rRNA binding [GO:0019843]; structural constituent of ribosome [GO:0003735]	translation [GO:0006412]	small ribosomal subunit [GO:0015935]
A0A033UKP6	30S ribosomal protein S7	rpsG V070_02225	rRNA binding [GO:0019843]; structural constituent of ribosome [GO:0003735]; tRNA binding [GO:0000049]	translation [GO:0006412]	small ribosomal subunit [GO:0015935]
A0A2K4AM43	50S ribosomal protein L18	rplR CD116_01880 ERS140147_00622 NCTC13712_02182	rRNA binding [GO:0019843]; structural constituent of ribosome [GO:0003735]	translation [GO:0006412]	ribosome [GO:0005840]
A0A2I7Y677	Unmapped.
A0A6B0CU60	Unmapped.
A0A127E5W8	50S ribosomal protein L22	rplV FVP29_13140 SAMEA1469856_00817	rRNA binding [GO:0019843]; structural constituent of ribosome [GO:0003735]	translation [GO:0006412]	large ribosomal subunit [GO:0015934]
A0A6H3XZQ7	Unmapped.
A0A6G3DVP2	ABC transporter substrate-binding protein (Fragment)	GC244_14560
T1YCP4	Aldehyde dehydrogenase	SAKOR_02089	oxidoreductase activity, acting on the aldehyde or oxo group of donors, NAD or NADP as acceptor [GO:0016620]	cellular aldehyde metabolic process [GO:0006081]
A0A2K4AJP5	Alkaline shock protein 23	asp23 CD116_04250 ERS140147_02494 NCTC13712_02127
A0A0E0VL26	Alkyl hydroperoxide reductase C (EC 1.11.1.26) (Peroxiredoxin) (Thioredoxin peroxidase)	ST398NM01_0458	alkylhydroperoxide reductase activity [GO:0102039]; peroxidase activity [GO:0004601]; peroxiredoxin activity [GO:0051920]	response to oxidative stress [GO:0006979]	cytoplasm [GO:0005737]
A0A077UK09	Asparagine--tRNA ligase (EC 6.1.1.22) (Asparaginyl-tRNA synthetase) (AsnRS)	asnS ERS140147_00510	asparagine-tRNA ligase activity [GO:0004816]; ATP binding [GO:0005524]; nucleic acid binding [GO:0003676]	asparaginyl-tRNA aminoacylation [GO:0006421]	cytoplasm [GO:0005737]
A0A6B5GER5	ATP synthase gamma chain (ATP synthase F1 sector gamma subunit) (F-ATPase gamma subunit)	atpG G0Y66_01225 G0Z61_06490	ATP binding [GO:0005524]; proton-transporting ATP synthase activity, rotational mechanism [GO:0046933]	plasma membrane ATP synthesis coupled proton transport [GO:0042777]	plasma membrane [GO:0005886]; proton-transporting ATP synthase complex, catalytic core F(1) [GO:0045261]
A0A1Q8DD05	ATP synthase subunit beta (EC 7.1.2.2) (ATP synthase F1 sector subunit beta) (F-ATPase subunit beta)	atpD BSZ10_08760	ATP binding [GO:0005524]; proton-transporting ATPase activity, rotational mechanism [GO:0046961]; proton-transporting ATP synthase activity, rotational mechanism [GO:0046933]		plasma membrane [GO:0005886]; proton-transporting ATP synthase complex, catalytic core F(1) [GO:0045261]
A0A077UKE4	ATP synthase subunit beta (EC 7.1.2.2) (ATP synthase F1 sector subunit beta) (F-ATPase subunit beta)	atpD ERS140147_01929	ATP binding [GO:0005524]; hydrolase activity [GO:0016787]; proton-transporting ATPase activity, rotational mechanism [GO:0046961]; proton-transporting ATP synthase activity, rotational mechanism [GO:0046933]		plasma membrane [GO:0005886]; proton-transporting ATP synthase complex, catalytic core F(1) [GO:0045261]
A0A5C8XBW5	ATP-dependent Clp protease ATP-binding subunit (Putative ATP-dependent protease ATP-binding subunit ClpL)	clpL FVP29_01385 SAMEA1469856_01787	ATPase activity [GO:0016887]; ATP binding [GO:0005524]; peptidase activity [GO:0008233]
A0A0E0VU32	D-lactate dehydrogenase (EC 1.1.1.28) (D-specific 2-hydroxyacid dehydrogenase)	ST398NM01_2576	D-lactate dehydrogenase activity [GO:0008720]; NAD binding [GO:0051287]
I7BB61	DNA topoisomerase (ATP-hydrolyzing) (EC 5.6.2.2) (Fragment)	gyrA	ATP binding [GO:0005524]; DNA binding [GO:0003677]; DNA topoisomerase type II (double strand cut, ATP-hydrolyzing) activity [GO:0003918]	DNA topological change [GO:0006265]
A0A5F0HNH4	DUF948 domain-containing protein	E3A28_13865 E3K14_08815 GO788_00465			plasma membrane [GO:0005886]
A0A2S6DKC3	Elongation factor G (EF-G)	fusA CSC87_13155	GTPase activity [GO:0003924]; GTP binding [GO:0005525]; translation elongation factor activity [GO:0003746]		cytoplasm [GO:0005737]
A0A2K4ADR5	Elongation factor Ts (EF-Ts)	tsf CD116_13090 ERS140147_00129 NCTC13712_01202	translation elongation factor activity [GO:0003746]		cytoplasm [GO:0005737]
A0A6B0BUI5	Enolase (EC 4.2.1.11) (2-phospho-D-glycerate hydro-lyase) (2-phosphoglycerate dehydratase)	eno GO788_10170	magnesium ion binding [GO:0000287]; phosphopyruvate hydratase activity [GO:0004634]	glycolytic process [GO:0006096]	cell surface [GO:0009986]; extracellular region [GO:0005576]; phosphopyruvate hydratase complex [GO:0000015]
A0A5C8X621	ESAT-6-like protein	esxA FVP29_12060 SAMEA1469856_01305
A0A0E0VRH2	Ferritin (EC 1.16.3.2)	ST398NM01_1986	ferric iron binding [GO:0008199]	cellular iron ion homeostasis [GO:0006879]; iron ion transport [GO:0006826]	cytoplasm [GO:0005737]
A0A380DHX1	Flavohemoglobin (EC 1.14.12.17) (Flavohemoprotein) (Hemoglobin-like protein) (Nitric oxide dioxygenase)	hmp NCTC6133_00252	FAD binding [GO:0071949]; heme binding [GO:0020037]; metal ion binding [GO:0046872]; nitric oxide dioxygenase activity [GO:0008941]; oxygen binding [GO:0019825]; oxygen carrier activity [GO:0005344]	response to nitrosative stress [GO:0051409]
A0A5F0TDJ0	Fructose-bisphosphate aldolase class 1 (EC 4.1.2.13) (Fructose-bisphosphate aldolase class I) (FBP aldolase)	fda E4U00_09165 FVP29_07935 SAMEA1469856_02081	fructose-bisphosphate aldolase activity [GO:0004332]	glycolytic process [GO:0006096]
A0A033V062	Glutamate dehydrogenase	V070_01062	glutamate dehydrogenase (NAD+) activity [GO:0004352]; nucleotide binding [GO:0000166]	cellular amino acid metabolic process [GO:0006520]
A0A0E0VNI4	Glutamine synthetase (EC 6.3.1.2)	ST398NM01_1311	ATP binding [GO:0005524]; glutamate-ammonia ligase activity [GO:0004356]	glutamine biosynthetic process [GO:0006542]
A0A033UG60	Glutamine--fructose-6-phosphate aminotransferase [isomerizing] (EC 2.6.1.16) (D-fructose-6-phosphate amidotransferase) (GFAT) (Glucosamine-6-phosphate synthase) (Hexosephosphate aminotransferase) (L-glutamine--D-fructose-6-phosphate amidotransferase)	glmS V070_02323	carbohydrate derivative binding [GO:0097367]; glutamine-fructose-6-phosphate transaminase (isomerizing) activity [GO:0004360]	carbohydrate derivative biosynthetic process [GO:1901137]; carbohydrate metabolic process [GO:0005975]; glutamine metabolic process [GO:0006541]	cytoplasm [GO:0005737]
A0A0E1XIM1	Glutamine--fructose-6-phosphate aminotransferase [isomerizing] (EC 2.6.1.16) (D-fructose-6-phosphate amidotransferase) (GFAT) (Glucosamine-6-phosphate synthase) (Hexosephosphate aminotransferase) (L-glutamine--D-fructose-6-phosphate amidotransferase)	glmS HMPREF0769_11004	carbohydrate derivative binding [GO:0097367]; glutamine-fructose-6-phosphate transaminase (isomerizing) activity [GO:0004360]	carbohydrate derivative biosynthetic process [GO:1901137]; carbohydrate metabolic process [GO:0005975]; glutamine metabolic process [GO:0006541]	cytoplasm [GO:0005737]
A0A2S6DJV0	GMP synthase (glutamine-hydrolyzing) (EC 6.3.5.2) (Fragment)	CSC87_13810	ATP binding [GO:0005524]; GMP synthase (glutamine-hydrolyzing) activity [GO:0003922]; pyrophosphatase activity [GO:0016462]	glutamine metabolic process [GO:0006541]
A0A0D1IBW4	GMP synthase [glutamine-hydrolyzing] (EC 6.3.5.2) (GMP synthetase) (Glutamine amidotransferase)	guaA QU38_04505	ATP binding [GO:0005524]; GMP synthase (glutamine-hydrolyzing) activity [GO:0003922]; pyrophosphatase activity [GO:0016462]	glutamine metabolic process [GO:0006541]
A0A6B0BAU5	Ketose-bisphosphate aldolase (Fragment)	GO793_02780 GO793_16260 GO941_00030 GO941_00905	aldehyde-lyase activity [GO:0016832]; zinc ion binding [GO:0008270]	carbohydrate metabolic process [GO:0005975]
A0A6G3DVC7	Molecular chaperone DnaK (Fragment)	GC244_13890
A0A0E0VKB7	Myosin-crossreactive antigen	ST398NM01_0119	FAD binding [GO:0071949]; oleate hydratase activity [GO:0050151]	fatty acid metabolic process [GO:0006631]
A0A0B6XSJ7	NADP-dependent oxidoreductase YfmJ (EC 1.-.-.-) (Oxidoreductase, zinc-binding dehydrogenase family protein) (Putative NADP-dependent oxidoreductase) (Quinone oxidoreductase) (EC 1.3.1.-) (EC 1.6.5.5)	curA yfmJ DD547_02228 ERS365775_01926 HMPREF3211_01515 NCTC10654_02361 NCTC10988_02582 SABB_01473 SAMEA103891215_00937 SAMEA103891286_01548 SAMEA103891321_00856 SAMEA1469856_00765 SAMEA1966928_01134 SAMEA1969845_00743 SAMEA1972827_01223 SAMEA2076218_01224 SAMEA2076226_01569 SAMEA2076235_00557 SAMEA2076464_01055 SAMEA2076470_00594 SAMEA2076472_00610 SAMEA2076475_00025 SAMEA2076481_01562 SAMEA20767…	NADPH:quinone reductase activity [GO:0003960]
A0A2C9TXT2	Nucleoside diphosphate kinase (NDK) (NDP kinase) (EC 2.7.4.6) (Nucleoside-2-P kinase)	ndk EP54_02450	ATP binding [GO:0005524]; metal ion binding [GO:0046872]; nucleoside diphosphate kinase activity [GO:0004550]	CTP biosynthetic process [GO:0006241]; GTP biosynthetic process [GO:0006183]; UTP biosynthetic process [GO:0006228]	cytoplasm [GO:0005737]
A0A0E1X760	Ornithine aminotransferase (OAT) (EC 2.6.1.13) (Ornithine--oxo-acid aminotransferase)	rocD HMPREF0769_11424	ornithine(lysine) transaminase activity [GO:0050155]; ornithine-oxo-acid transaminase activity [GO:0004587]; pyridoxal phosphate binding [GO:0030170]	L-proline biosynthetic process [GO:0055129]	cytoplasm [GO:0005737]
A0A5C8X8W0	Ornithine carbamoyltransferase (OTCase) (EC 2.1.3.3)	argF FVP29_07085	amino acid binding [GO:0016597]; ornithine carbamoyltransferase activity [GO:0004585]		cytoplasm [GO:0005737]
A0A1Q8DC93	Phosphoglycerate kinase (EC 2.7.2.3)	pgk BSZ10_10030	ATP binding [GO:0005524]; phosphoglycerate kinase activity [GO:0004618]	glycolytic process [GO:0006096]	cytoplasm [GO:0005737]
A0A1Q8DEA4	Probable glycine dehydrogenase (decarboxylating) subunit 2 (EC 1.4.4.2) (Glycine cleavage system P-protein subunit 2) (Glycine decarboxylase subunit 2) (Glycine dehydrogenase (aminomethyl-transferring) subunit 2)	gcvPB BSZ10_06660	glycine dehydrogenase (decarboxylating) activity [GO:0004375]; lyase activity [GO:0016829]	glycine decarboxylation via glycine cleavage system [GO:0019464]
T1YCX2	Probable malate:quinone oxidoreductase (EC 1.1.5.4) (MQO) (Malate dehydrogenase [quinone])	mqo SAKOR_02600	malate dehydrogenase (menaquinone) activity [GO:0052589]; malate dehydrogenase (quinone) activity [GO:0008924]	tricarboxylic acid cycle [GO:0006099]
A0A0D1HM44	Probable quinol oxidase subunit 2 (Quinol oxidase polypeptide II)	QU38_05550	copper ion binding [GO:0005507]; cytochrome bo3 ubiquinol oxidase activity [GO:0009486]; cytochrome-c oxidase activity [GO:0004129]; oxidoreductase activity, acting on diphenols and related substances as donors, oxygen as acceptor [GO:0016682]		integral component of membrane [GO:0016021]; plasma membrane [GO:0005886]; respirasome [GO:0070469]
A0A6B5FXH2	Unmapped.
A0A0E1VIR3	Pyruvate kinase (EC 2.7.1.40)	pyk HMPREF0776_2730	ATP binding [GO:0005524]; kinase activity [GO:0016301]; magnesium ion binding [GO:0000287]; potassium ion binding [GO:0030955]; pyruvate kinase activity [GO:0004743]
A0A6B5F7P5	Ribose-phosphate pyrophosphokinase (RPPK) (EC 2.7.6.1) (5-phospho-D-ribosyl alpha-1-diphosphate) (Phosphoribosyl diphosphate synthase) (Phosphoribosyl pyrophosphate synthase) (P-Rib-PP synthase) (PRPP synthase) (PRPPase)	prs G0Z49_05855	ATP binding [GO:0005524]; guanine phosphoribosyltransferase activity [GO:0052657]; hypoxanthine phosphoribosyltransferase activity [GO:0004422]; kinase activity [GO:0016301]; magnesium ion binding [GO:0000287]; ribose phosphate diphosphokinase activity [GO:0004749]	5-phosphoribose 1-diphosphate biosynthetic process [GO:0006015]; nucleoside metabolic process [GO:0009116]; nucleotide biosynthetic process [GO:0009165]; ribonucleoside monophosphate biosynthetic process [GO:0009156]	cytoplasm [GO:0005737]
A0A077VQS8	Serine--tRNA ligase (EC 6.1.1.11) (Seryl-tRNA synthetase) (SerRS) (Seryl-tRNA(Ser/Sec) synthetase)	serS ERS140147_01167	ATP binding [GO:0005524]; serine-tRNA ligase activity [GO:0004828]	selenocysteine biosynthetic process [GO:0016260]; selenocysteinyl-tRNA(Sec) biosynthetic process [GO:0097056]; seryl-tRNA aminoacylation [GO:0006434]	cytoplasm [GO:0005737]
A0A0E0VNW0	Thioredoxin	ST398NM01_1141	protein disulfide oxidoreductase activity [GO:0015035]	glycerol ether metabolic process [GO:0006662]
T1Y9F1	Transcription elongation factor GreA (Transcript cleavage factor GreA)	greA SAKOR_01557	DNA binding [GO:0003677]; RNA polymerase binding [GO:0070063]; translation elongation factor activity [GO:0003746]	regulation of DNA-templated transcription, elongation [GO:0032784]
Q2YSV9	Transcriptional regulator SarA (Staphylococcal accessory regulator A)	sarA SAB0569c	DNA binding [GO:0003677]; metal ion binding [GO:0046872]	pathogenesis [GO:0009405]; regulation of transcription, DNA-templated [GO:0006355]	cytoplasm [GO:0005737]
A0A658WZQ1	Triosephosphate isomerase (TIM) (TPI) (EC 5.3.1.1) (Triose-phosphate isomerase)	tpiA SAMEA1469856_00263	triose-phosphate isomerase activity [GO:0004807]	gluconeogenesis [GO:0006094]; glycolytic process [GO:0006096]	cytoplasm [GO:0005737]
A0A6B8R5R8	Scaffold protein sufB	SAHC1340_01663 SAJPND4_00832 SAST44_00919		iron-sulfur cluster assembly [GO:0016226]
A0A0E1VGN7	Universal stress protein	HMPREF0776_2742			cytoplasm [GO:0005737]

## Sheet: GO terms_ATCC 43300
Molecular function			Cellular compartment			Biological process
GO terms	No. Proteins		GO terms	No. Proteins		GO terms	No. Proteins
structural constituent of ribosome	8		protein-containing complex	10		transport	2
translation elongation factor activity	3		extracellular region	1		response to stress	2
catalytic activity	34		cytoplasm	16		metabolic process	32
DNA topoisomerase type II (double strand cut, ATP-hydrolyzing) activity	1		ribosome	3		nitrogen compound metabolic process	26
aminoacyl-tRNA ligase activity	2		plasma membrane	5		catabolic process	5
peptidase activity	1		cell surface	1		organic acid catabolic process	1
oxidoreductase activity	10		integral component of membrane	1		organic acid catabolic process	1
transferase activity	8		respirasome	1		organic substance catabolic process	5
hydrolase activity	7					biosynthetic process	17
lyase activity	5					cellular biosynthetic process	14
isomerase activity	2					small molecule biosynthetic process	5
ligase activity	8					organic substance biosynthetic process	17
oxygen carrier activity	1					cellular metabolic process	29
binding	38					cellular aldehyde metabolic process	1
small molecule binding	21					organic acid metabolic process	15
ion binding	23					glycolytic process	4
RNA polymerase binding	1					fatty acid metabolic process	1
organic cyclic compound binding	31					cellular aromatic compound metabolic process	10
carbohydrate derivative binding	17					phosphorus metabolic process	7
heterocyclic compound binding	31					organic acid catabolic process	1
antioxidant activity	1					iron-sulfur cluster assembly	1
transmembrane transporter activity	4					cellular nitrogen compound metabolic process	18
						cellular biosynthetic process	14
						cellular macromolecule metabolic process	9
						heterocycle metabolic process	11
						primary metabolic process	29
						carbohydrate metabolic process	7
						tricarboxylic acid cycle	1
						nucleobase-containing compound metabolic process	10
						translation	8
						cellular amino acid metabolic process	10
						fatty acid metabolic process	1
						small molecule metabolic process	19
						ATP metabolic process	5
						organic substance metabolic process	30
						carbohydrate metabolic process	7
						cellular aldehyde metabolic process	1
						organic acid metabolic process	15
						fatty acid metabolic process	1
						glycerol ether metabolic process	1
						organophosphate metabolic process	7
						macromolecule metabolic process	11
						carbohydrate derivative metabolic process	9
						organic cyclic compound metabolic process	11
						organonitrogen compound metabolic process	25
						organic substance catabolic process	5
						organic substance biosynthetic process	17
						pathogenesis	1
						cellular process (0 results)	30
						cellular iron ion homeostasis	1
						cellular component organization	2
						ion transmembrane transport	1
						cellular metabolic process	29
						cellular aldehyde metabolic process	1
						organic acid metabolic process	15
						glycolytic process	4
						fatty acid metabolic process	1
						cellular aromatic compound metabolic process (0 results)	10
						phosphorus metabolic process	7
						organic acid catabolic process	1
						iron-sulfur cluster assembly	1
						cellular nitrogen compound metabolic process	18
						cellular biosynthetic process	14
						cellular macromolecule metabolic process	9
						heterocycle metabolic process	11
						biological regulation	3
