# Supplementary material for: Understanding the Role of the Antioxidant Drug Erdosteine and Its Active Metabolite on Staphylococcus aureus Methicillin Resistant Biofilm Formation
Source: Antioxidants (Basel). 2021 Nov 29;10(12):1922. doi: 10.3390/antiox10121922 (PMC8698571; doi:10.3390/antiox10121922)
Supplement: Supplementary file 1 [file antioxidants-10-01922-s001.zip › Table S7.xlsx]

## Sheet: Qualitative proteins
Accession	Description	Exp. q-value: Combined	Sum PEP Score	Coverage [%]	# Peptides	# PSMs	# Unique Peptides	# Protein Groups	# AAs	MW [kDa]	calc. pI	Score Sequest HT: Sequest HT	Abundance: F2: Control, 98825TX, 1	Abundance: F3: Control, 98825TX, 2	Abundance: F4: Control, 98825TX, 3	Abundance: F5: Control, 98825TX, 1	Abundance: F6: Control, 98825TX, 2	Abundance: F7: Control, 98825TX, 3	Abundance: F8: Metabolite I, 98825TX, 1	Abundance: F9: Metabolite I, 98825TX, 2	Abundance: F10: Metabolite I, 98825TX, 3	Abundance: F11: Metabolite I, 98825TX, 1	Abundance: F12: Metabolite I, 98825TX, 2	Abundance: F13: Metabolite I, 98825TX, 3	Abundances (Average): 98825TX, Control	Abundances (Average): 98825TX, Metabolite I	Abundances (Average) CV [%]: 98825TX, Control	Abundances (Average) CV [%]: 98825TX, Metabolite I	Abundance Ratio: (98825TX, Control) / (98825TX, Metabolite I)	Abundance Ratio: (98825TX, Metabolite I) / (98825TX, Control)	Abundance Ratio Adj. P-Value
A0A6G3DVP1	(D)CMP kinase (Fragment) OS=Staphylococcus aureus OX=1280 GN=cmk PE=4 SV=1	0	10.542	19	2	10	2	1	149	15.8	5.76	23.44	1.353e+06	1.11296e+06	1.0584e+06	1.08886e+06	1.26178e+06	1.30395e+06	417120	423173	413085	278917	297260	291291	63.7	193.1	10.72	11.76	0.33	3.0303	4.57706e-12
A0A033UVZ4	1,4-dihydroxy-2-naphthoyl-CoA synthase OS=Staphylococcus aureus C0673 OX=1413510 GN=menB PE=3 SV=1	0	13.62	10	3	30	2	1	272	30.4	5.73	75.08	1.8416e+06	1.70591e+06	1.71199e+06	1.91723e+06	1.88322e+06	1.78257e+06	44290.5	32005.4	29982.5	8052.87	26985.6	24747.4	101	16.5	3.16	37.45	6.137	0.162946	2.10494e-09
A0A077UIC7	1,4-dihydroxy-2-naphthoyl-CoA synthase OS=Staphylococcus aureus OX=1280 GN=menB PE=3 SV=1	0	4.156	8	2	7	1	1	273	30.4	5.44	16.78	400584	384763	403271	663510	662447	583073					29019.9	23860.3	235.3	136.5	25.25	12.65	1.723	0.580383	0.101362
A0A0U1MBX6	10 kDa chaperonin OS=Staphylococcus aureus OX=1280 GN=groES PE=3 SV=1	0	9.551	24	2	9	2	1	94	10.4	4.7	26.3	1.60673e+06	1.57382e+06	1.54999e+06	2.11891e+06	1.95079e+06	2.03022e+06		13369	7139.04		7828.13	9882.17	304.7	17.1	14.18	26.25	17.825	0.056101	7.09784e-08
A0A0E0VSB5	1-pyrroline-5-carboxylate dehydrogenase OS=Staphylococcus aureus subsp. aureus 71193 OX=1155084 GN=rocA PE=3 SV=1	0	7.224	5	2	7	2	1	516	57.1	5.14	16.32	620947	597951	497398	514747	545194	438844			20243.4				282.7	106.8	10.82		2.648	0.377644
A0A077UQ49	2,3-bisphosphoglycerate-dependent phosphoglycerate mutase OS=Staphylococcus aureus OX=1280 GN=pgm_1 PE=3 SV=1	0	9.628	12	2	8	2	1	228	26.7	5.39	16.55	483932	523472	537911	415496	441311	386620		33193.3	10253.4	14883.1	12675.1	16949.5	229.3	85.5	13.89	45.14	2.682	0.372856	0.00382582
A0A090M0Z4	2-oxoglutarate dehydrogenase E1 component OS=Staphylococcus aureus OX=1280 GN=odhA PE=3 SV=1	0	6.914	5	3	7	3	1	932	105.3	5.66	11.07	728038	609309	522366	585381	418378	260143	98730	97992.9	105608	98681.5	113915	104019	111.1	215.6	29.74	12.3	0.515	1.94175	0.000354518
A0A0E1VJH6	30S ribosomal protein S1 OS=Staphylococcus aureus subsp. aureus USA300_TCH959 OX=450394 GN=rpsA PE=3 SV=1	0	36.133	18	5	29	5	1	398	44.1	4.64	87.9	5.2237e+06	4.97189e+06	5.21591e+06	5.44148e+06	5.37501e+06	5.11289e+06	56190.3	16715.8	37609.7	10425.9	26254.6		357.9	19.8	2.85	56.21	18.118	0.0551937	1.85058e-09
A0A2S6DJF1	30S ribosomal protein S10 OS=Staphylococcus aureus OX=1280 GN=rpsJ PE=3 SV=1	0	5.273	18	2	18	1	1	102	11.6	9.74	31.37	535093	239852	511159	871130	721367	839802			3497.13			2329.97	157.1	7.7	38.65	18.65	20.409	0.048998	6.71777e-08
A0A2D1CK32	30S ribosomal protein S10 OS=Staphylococcus aureus OX=1280 GN=rpsJ PE=3 SV=1	0	9.235	25	2	7	1	1	102	11.6	9.7	15.34	372893	503623	426891	773702	842332	767459							354.4		32.88		100	0.01
A0A2S6DK07	30S ribosomal protein S13 OS=Staphylococcus aureus OX=1280 GN=rpsM PE=3 SV=1	0	9.03	9	2	30	2	1	121	13.8	10.62	77.29	4217967	3.85002e+06	3.93638e+06	5.63272e+06	5.61192e+06	5.64683e+06	210294	192667	186214	153975	150656	183116	154.5	60.1	18.7	7.84	2.569	0.389257	1.09875e-08
A0A0E1VNK9	30S ribosomal protein S19 OS=Staphylococcus aureus subsp. aureus USA300_TCH959 OX=450394 GN=rpsS PE=3 SV=1	0	6.979	20	2	15	2	1	108	12.3	10.05	34.23	241877	189460	225059	179981	213833	168352		43306.8		30372.9	35834.5	29376.8	4.6	8.4	12.98	11.15	0.545	1.83486	1.0334e-06
Q5HGH6	30S ribosomal protein S2 OS=Staphylococcus aureus (strain COL) OX=93062 GN=rpsB PE=3 SV=1	0	57.36	34	6	92	1	1	258	29.4	5.4	282.49	1.85778e+06	1.5642e+06	1.57674e+06	1.40384e+06	1.3166e+06	1.29113e+06					6732.58		120.2	6.1	13.22		19.753	0.0506252
A0A1Q8DBU3	30S ribosomal protein S3 OS=Staphylococcus aureus OX=1280 GN=rpsC PE=3 SV=1	0	19.978	23	4	19	4	1	217	24.2	9.72	46.78	1.42632e+06	1.27585e+06	1.39316e+06	1.32334e+06	1.46907e+06	1.39101e+06	228922	233962	206603	245458	250164	255138	63.2	111.9	5.75	15.13	0.565	1.76991	4.68703e-06
A0A2S6DJ38	30S ribosomal protein S4 (Fragment) OS=Staphylococcus aureus OX=1280 GN=CSC87_14910 PE=3 SV=1	0	21.938	31	4	26	3	1	127	14.5	10.49	85.27	895894	861980	831164	742754	764638	752630	157255	157985	165078	80834.8	102269	89992.9	27.4	42.9	8.27	23.07	0.639	1.56495	0.000560883
A0A077VNF2	30S ribosomal protein S4 OS=Staphylococcus aureus OX=1280 GN=rpsD PE=3 SV=1	0	24.204	29	6	42	5	1	200	23	10.02	131.39	3.12273e+06	3.17815e+06	3.07891e+06	3.27148e+06	3.41915e+06	3.30482e+06	101156	63762.5	59717.4	53789.5	75559.5	78825	107.4	24	4.96	21.77	4.476	0.223414	9.38446e-12
A0A033UV27	30S ribosomal protein S5 OS=Staphylococcus aureus C0673 OX=1413510 GN=rpsE PE=3 SV=1	0	7.048	20	2	4	1	1	166	17.8	10.04	7.91	60138.7	60902.5	55515.4										117.8		4.11		100	0.01
A0A6B5LT54	30S ribosomal protein S5 OS=Staphylococcus aureus OX=1280 GN=rpsE PE=3 SV=1	0	14.62	29	3	13	2	1	166	17.7	9.88	35.83	766865	751155	840032	530045	501998	532322	34995.5	45709.6	40184.4	23271.5	22220.9	16346.8	275.1	124.9	23.61	31.12	2.202	0.454133	0.00134884
A0A033UKP6	30S ribosomal protein S7 OS=Staphylococcus aureus C0673 OX=1413510 GN=rpsG PE=3 SV=1	0	17.475	22	3	19	3	1	156	17.8	9.94	66.03	562439	529005	529601	309452	313141	330358	26030.9	37551.4	34749	23261.8	20700.7	22884.7	24	14.4	28.88	19.28	1.665	0.600601	0.00986238
A0A0E0VNA6	3-hexulose-6-phosphate synthase OS=Staphylococcus aureus subsp. aureus 71193 OX=1155084 GN=ST398NM01_0645 PE=3 SV=1	0	13.2	25	3	12	3	1	210	22.4	4.72	26.18	462667	484519	457881	440510	474559	382469				7303.87	9661.59	8233.86	269	54.6	7.21	13.09	4.931	0.202799	3.14581e-06
A0A033V0T7	4-hydroxy-3-methylbut-2-en-1-yl diphosphate synthase (flavodoxin) OS=Staphylococcus aureus C0673 OX=1413510 GN=ispG PE=3 SV=1	0	6.302	7	2	2	2	1	366	39.4	6.27	4.66	322038	334008	308575	418829	414865	396291	688330	684697	663790	406981	409281	384072	24.7	363	13.21	20.26	0.068	14.7059	1.03527e-09
A0A077V1V2	50S ribosomal protein L10 OS=Staphylococcus aureus OX=1280 GN=rplJ PE=3 SV=1	0	15.384	20	3	18	3	1	166	17.7	4.83	51.88	2.97164e+06	2.4819e+06	2.60383e+06	2.94233e+06	2.93745e+06	2.60821e+06							325.9		5.05		100	0.01
A0A033UV13	50S ribosomal protein L13 OS=Staphylococcus aureus C0673 OX=1413510 GN=rplM PE=3 SV=1	0	10.952	10	2	19	2	1	145	16.3	9.35	66.27	828725	772642	718627	379638	375104	413803	25350.2				16741.5		40.7	15	36.68	17.43	2.714	0.36846	0.0010563
A0A0H2HWH9	50S ribosomal protein L14 OS=Staphylococcus aureus OX=1280 GN=rplN PE=3 SV=1	0	6.399	16	2	6	2	1	122	13.1	9.99	12.58	327295	271716	291561	263310	233729	195891			31056.5		12520.3		38.3	29.6	16.01	52.77	1.293	0.773395	0.509755
A0A6B5IG64	50S ribosomal protein L15 OS=Staphylococcus aureus OX=1280 GN=rplO PE=3 SV=1	0	34.694	47	5	19	5	1	146	15.6	10.29	76.07	4.01574e+06	3.77021e+06	3.2866e+06	3.20892e+06	3.03579e+06	2.99981e+06	50206.3	66316.8	58073.9	25711.6	32399	39150	176.5	24.5	11.44	27.92	7.201	0.13887	1.03019e-11
A0A077W3A7	50S ribosomal protein L18 OS=Staphylococcus aureus OX=1280 GN=rplR PE=3 SV=1	0	10.097	27	3	13	3	1	119	13.1	9.95	28.39	931203	720059	1.57835e+06	1.47575e+06	1.34293e+06	714956	22304.1	25489.7	35710.2	9498.18			322.2	66.9	33.75	43.87	4.819	0.207512	0.000168608
A0A033V796	50S ribosomal protein L19 OS=Staphylococcus aureus C0673 OX=1413510 GN=rplS PE=3 SV=1	0	15.189	19	4	51	4	1	116	13.3	11.12	132.94	1.49735e+06	1.34948e+06	1.39235e+06	1.14773e+06	1.36932e+06	1.22197e+06	137193	127372	123673	38469.6	38936.6	79332.3	39.7	30.4	9.39	43.41	1.307	0.765111	0.0525508
A0A2I7Y677	50S ribosomal protein L19 OS=Staphylococcus aureus OX=1280 GN=rplS PE=3 SV=1	0	13.739	28	3	39	3	1	116	13.4	11.5	106.53	8.71292e+06	8.51967e+06	8.27584e+06	7.48106e+06	8.11095e+06	7.33877e+06	261723	272330	280688	263553	224336	167251	159.5	49.6	6.84	14.6	3.214	0.311139	1.80669e-11
A0A6B0CU60	50S ribosomal protein L2 (Fragment) OS=Staphylococcus aureus OX=1280 GN=rplB PE=3 SV=1	0	5.023	7	2	11	2	1	245	26.2	10.35	21.17	4.6219e+06	4.71243e+06	4.52003e+06	6.89495e+06	7.14872e+06	6.91321e+06	235615	206677	197838	197405	187583	213157	266	100.8	22.4	8.07	2.64	0.378788	1.18546e-08
A0A033UV93	50S ribosomal protein L2 OS=Staphylococcus aureus C0673 OX=1413510 GN=rplB PE=3 SV=1	0	10.513	14	3	31	2	1	277	30.3	10.76	78.13	1.35408e+06	1.32538e+06	1.22363e+06	1.86728e+06	1.87e+06	1.70966e+06				9369.25		2095.18	51.7	1.7	17.87	89.86	31.229	0.0320215	5.85978e-09
A0A380EM85	50S ribosomal protein L2 OS=Staphylococcus aureus OX=1280 GN=rplB PE=3 SV=1	0	24.898	29	6	22	5	1	279	30.4	10.77	52.09	4.13125e+06	4.21098e+06	4.19783e+06	4.09941e+06	3.93171e+06	3.81595e+06	90928.6	90190.9	91442.8	94453	102490	98002	259.9	63.2	4.62	13.05	4.114	0.243072	5.93276e-06
A0A2S6DH70	50S ribosomal protein L21 (Fragment) OS=Staphylococcus aureus OX=1280 GN=rplU PE=3 SV=1	0	12.132	33	2	27	1	1	73	7.8	6	66.23	578260	503024	542653	308590	319790	305116							14.6		30.16		100	0.01
A0A077VMB7	50S ribosomal protein L21 OS=Staphylococcus aureus OX=1280 GN=rplU PE=3 SV=1	0	4.832	26	2	15	1	1	102	11.3	9.85	25.8	103800	86112.2	107865		33370								144.7		42.07		100	0.01
A0A5C8X590	50S ribosomal protein L22 OS=Staphylococcus aureus OX=1280 GN=rplV PE=3 SV=1	0	6.333	24	3	25	3	1	117	12.9	9.92	41.63	1.08935e+06	1.22532e+06	1.08251e+06	2.43789e+06	2.48146e+06	2.30831e+06	246070	270166	283711	165067	165952	169417	141.6	173.2	39.35	18.38	0.818	1.22249	0.363661
T1Y5T7	50S ribosomal protein L25 OS=Staphylococcus aureus subsp. aureus CN1 OX=1193576 GN=rplY PE=3 SV=1	0	2.824	11	2	5	2	1	221	24.3	4.44	11.78	38825.2	374085	433983	528755	74271.1	447626							301.1		65.56		100	0.01
A0A0H3KED7	50S ribosomal protein L29 OS=Staphylococcus aureus (strain Newman) OX=426430 GN=rpmC PE=1 SV=1	0	10.878	30	3	24	3	1	73	8.6	9.77	59.06	1.41654e+06	1.48938e+06	1.4867e+06	1.60007e+06	1.52442e+06	1.36907e+06	1302406	1.3809e+06	1.41235e+06	1.02376e+06	1.1249e+06	1.09565e+06	41.2	338.9	4.41	6.41	0.121	8.26446	5.28364e-13
A0A6H3XZQ7	50S ribosomal protein L30 OS=Staphylococcus aureus OX=1280 GN=rpmD PE=4 SV=1	0	9.427	37	2	10	2	1	59	6.6	10.11	26.51	693150	703035	627655	761866	783318	761534	92144.1	89850.8	81034.2	45559.4	46915.7	44327	192.1	169.8	8.06	26.98	1.131	0.884173	0.871401
A0A6B5H2C7	50S ribosomal protein L4 OS=Staphylococcus aureus OX=1280 GN=rplD PE=3 SV=1	0	7.105	11	3	14	3	1	207	22.5	9.91	33.34	7.04029e+06	6.52198e+06	6.74866e+06	8.15105e+06	8.68687e+06	7.9285e+06		9358.2	42418.6	42857.6	32718.2	38808.9	363.3	20.3	10.98	43.58	17.87	0.0559597	1.42297e-07
A0A033UV33	50S ribosomal protein L5 OS=Staphylococcus aureus C0673 OX=1413510 GN=rplE PE=3 SV=1	0	35.799	29	5	70	1	1	179	20.2	9.44	176.84	185832	183163	179323	134699	136401	133082							32.8		17.03		100	0.01
A0A6A9GQJ6	50S ribosomal protein L5 OS=Staphylococcus aureus OX=1280 GN=rplE PE=3 SV=1	0	38.502	35	6	66	2	1	179	20.3	9.32	164.81	937072	988544	876025	261402	214086	692383	252363	228684	256256	159675	161231	130661	112.7	276.1	52.4	19.67	0.408	2.45098	0.0116798
A0A0D1I1V1	50S ribosomal protein L7/L12 OS=Staphylococcus aureus subsp. aureus OX=46170 GN=rplL PE=3 SV=1	0	24.012	43	5	49	5	1	122	12.7	4.65	92.86	1.42977e+07	1.3207e+07	1.38542e+07	1.56292e+07	1.53948e+07	1.43377e+07	992802	929039	853511	1.00357e+06	952135	1.01397e+06	203.5	137.1	5.09	13	1.484	0.673854	0.000184742
A0A033UPJ3	60 kDa chaperonin OS=Staphylococcus aureus C0673 OX=1413510 GN=groL PE=3 SV=1	0	28.392	13	7	53	4	1	541	57.5	4.65	124.38	340152	452347	519640	73600.7	109312	121093	414557	444059	465309	392741	424220	448369	9.2	201.7	72.95	8.78	0.046	21.7391	3.7404e-09
A0A5C8XA84	60 kDa chaperonin OS=Staphylococcus aureus OX=1280 GN=groL PE=3 SV=1	0	38.374	19	7	50	4	1	538	57.6	4.65	116.47	1.53245e+06	1.44994e+06	1.49209e+06	1.702e+06	1.65545e+06	1.47068e+06	49991.1	58410	54568.6	42834.6	15014.3	15067.4	261.2	80.4	4.49	45.51	3.25	0.307692	3.7377e-06
A0A5C8X625	AAA domain-containing protein (Fragment) OS=Staphylococcus aureus OX=1280 GN=FVP29_12780 PE=3 SV=1	0	14.819	22	3	13	1	1	193	21.6	4.77	31.55	327644	407363	324675	496587	394297	437648						7044.02	333.9	66.1	16.46		5.049	0.198059
A0A6B5IIT6	AAA domain-containing protein (Fragment) OS=Staphylococcus aureus OX=1280 GN=G0Y40_07250 PE=4 SV=1	0	66.812	33	5	62	4	1	214	24.2	5.34	224.68	131034	126912	97691.3	75549	43181.3	47380.5	301629	277102	270844	178281	175149	149493	5.8	155.5	43.35	20.66	0.037	27.027	6.58723e-13
A0A6B5QB91	AAA domain-containing protein (Fragment) OS=Staphylococcus aureus OX=1280 GN=G0Y42_14195 PE=4 SV=1	0	53.447	54	5	77	4	1	142	15.8	5.38	238.1		27670.9	56726.8	35592.7		29427.3	443032	431868	431401	136062	171458	147657	1.2	105.3	36.59	46.35	0.012	83.3333	2.19688e-12
A0A0E0VNQ4	ABC transporter domain-containing protein OS=Staphylococcus aureus subsp. aureus 71193 OX=1155084 GN=ST398NM01_0897 PE=3 SV=1	0	15.625	11	2	22	2	1	253	28.3	4.97	59.89	1.68115e+06	1.55595e+06	1.43986e+06	1.74653e+06	1.92842e+06	1.83753e+06							263		10.44		100	0.01
A0A6G3DVP2	ABC transporter substrate-binding protein (Fragment) OS=Staphylococcus aureus OX=1280 GN=GC244_14560 PE=4 SV=1	0	11.575	34	3	35	3	1	91	10.1	8.94	84.47	678158	615715	660435	695481	671924	580511	106722	99522	92409	81114.8	101553	86747.5	26.2	38.5	4.12	8.14	0.681	1.46843	1.91791e-07
A0A0E1XG33	ABC transporter, ATP-binding protein OS=Staphylococcus aureus subsp. aureus MN8 OX=548470 GN=HMPREF0769_12357 PE=4 SV=1	0	3.887	4	3	6	3	1	540	61.1	5.12	11.69	627077	685351	627168	280804	269482	480002	24327.4	23651.4	16980.1	16697.7	23675.6	26132.4	188.4	77.3	38.02	20.54	2.438	0.410172	0.00137407
A0A077V192	Acetolactate synthase, catabolic OS=Staphylococcus aureus OX=1280 GN=alsS PE=3 SV=1	0	17.74	13	5	14	5	1	554	61.1	4.88	33.31	845275	801877	767424	671966	515814	560841	44097	46409.1	20670.6	43152.8	18434.8		221.1	127.3	19.06	39.12	1.737	0.575705	0.0270819
A0A033V427	Aconitate hydratase OS=Staphylococcus aureus C0673 OX=1413510 GN=V070_00405 PE=3 SV=1	0	36.232	6	5	39	2	1	902	99.1	4.98	110.26	588818	501438	448765	502237	488364	373438				12393.8		14397.8	61.1	19.1	11.96	10.36	3.203	0.312207	8.08515e-07
A0A0D1HHU1	Aconitate hydratase OS=Staphylococcus aureus subsp. aureus OX=46170 GN=QU38_13120 PE=3 SV=1	0	45.789	10	6	36	3	1	901	98.9	4.98	99.83	1.85233e+06	2.07637e+06	1.9304e+06	1.84394e+06	2.03682e+06	1.64098e+06	10367.3		12095.6	19625.3	9668.35	7587.51	360.8	20.4	8	43.58	17.676	0.0565739	0.000410448
A0A380DSE0	Adenylate kinase OS=Staphylococcus aureus OX=1280 GN=adk PE=3 SV=1	0	20.931	35	6	42	1	1	215	23.9	4.93	62.29	196593	193876	182110	284923	264191	230109				2882.5			198.2	29.5	17		6.725	0.148699
A0A0D1HT50	Adenylate kinase OS=Staphylococcus aureus subsp. aureus OX=46170 GN=adk PE=3 SV=1	0	23.804	35	6	38	1	1	215	24	4.93	72.72	217415	206610	207694	311799	313701	276849							385.1		19.06		100	0.01
A0A033UPB9	Adenylosuccinate lyase OS=Staphylococcus aureus C0673 OX=1413510 GN=V070_01745 PE=3 SV=1	0	16.923	9	4	37	2	1	431	49.6	5.85	120.06	2.14305e+06	2.06038e+06	2.12244e+06	2.8626e+06	2.65597e+06	2.74123e+06	149367	149429	149070	100204	117987	130061	132.4	78.6	14.8	9.42	1.685	0.593472	0.00027971
A0A133Q1T6	Adenylosuccinate lyase OS=Staphylococcus aureus OX=1280 GN=HMPREF3211_01046 PE=3 SV=1	0	13.938	10	4	24	2	1	454	52.2	6.28	67.73	683301	647534	683436	809423	781362	728153	88067.3	98301	98686.2		91899.6	87364.5	165.6	217.2	7.72	7.74	0.762	1.31234	0.285232
A0A077ULY2	Adenylosuccinate synthetase OS=Staphylococcus aureus OX=1280 GN=purA PE=3 SV=1	0	10.499	8	2	6	2	1	427	47.5	5.22	11.44	307777	257324	290884	349721	300925	330424		19464.7	12399.5				266.1	133.9	10.32	30.25	1.987	0.503271	0.00239257
A0A033UZQ5	Alanine dehydrogenase OS=Staphylococcus aureus C0673 OX=1413510 GN=V070_00761 PE=3 SV=1	0	10.878	8	2	7	1	1	370	39.8	5.25	16.51	60327.9	52335.6	45998.2										47.7		10.36		100	0.01
A0A1Q8DD75	Alanine dehydrogenase OS=Staphylococcus aureus OX=1280 GN=BSZ10_08475 PE=3 SV=1	0	12.485	8	2	12	1	1	373	40.1	5.3	29.28	1.19011e+06	1.30752e+06	1.30434e+06	1.48004e+06	1.55962e+06	1.09766e+06	25500.4		19933.8	20981.1	17692.3	23040.6	241.9	42.8	11.23	12.69	5.65	0.176991	5.28364e-13
A0A0K7G660	Alcohol dehydrogenase OS=Staphylococcus aureus OX=1280 GN=adh1 PE=3 SV=1	0	40.752	18	5	46	5	1	336	36	5.52	158.62	1.76438e+06	1.69839e+06	1.81379e+06	2.3248e+06	2.43199e+06	2.18573e+06	189168	233898	197123	223364	202500	164274	60.9	61.7	14.98	13.86	0.987	1.01317	0.999986
T1YCP4	Aldehyde dehydrogenase OS=Staphylococcus aureus subsp. aureus CN1 OX=1193576 GN=SAKOR_02089 PE=3 SV=1	0	42.257	15	6	26	6	1	481	52.7	5.19	75.64	3.15827e+06	3.15833e+06	2.94224e+06	3.15822e+06	3.007e+06	2.68609e+06	106096	114544	119387	56765.4	107476	107469	260	96.8	4.16	20.5	2.686	0.372301	2.39013e-05
A0A2I7Y4F2	Aldo/keto reductase OS=Staphylococcus aureus OX=1280 GN=yvgN PE=4 SV=1	0	3.628	6	2	3	2	1	283	32.1	5.41	6.58	482695	475744	380837	606654	636749	570181							400		17.39		100	0.01
A0A077ULP0	Alkaline shock protein 23 OS=Staphylococcus aureus OX=1280 GN=asp23 PE=3 SV=1	0	43.721	31	7	41	7	1	169	19.2	5.2	110.79	6.81869e+06	6.6801e+06	6.69879e+06	7.56591e+06	7.2158e+06	6.85266e+06	50424.7	47638.7	40063.7	28127.1	28406.7	22877.5	288.2	14.5	3.84	23.4	19.839	0.0504058	1.33697e-08
A0A0E0VL26	Alkyl hydroperoxide reductase C OS=Staphylococcus aureus subsp. aureus 71193 OX=1155084 GN=ST398NM01_0458 PE=3 SV=1	0	49.982	53	9	69	9	1	189	21	5.05	171	2.82681e+07	2.47879e+07	2.42401e+07	1.80656e+07	1.75043e+07	1.72202e+07	95439.7	45740.8	89213.4	86261.8	96832.5	93679.3	352.1	15.4	21.26	26.27	22.859	0.0437464	2.18468e-09
A0A077ULX2	Alkyl hydroperoxide reductase subunit F OS=Staphylococcus aureus OX=1280 GN=ahpF PE=3 SV=1	0	34.292	14	5	26	5	1	507	54.7	4.77	76.74	2.66225e+06	2.61588e+06	2.38758e+06	2.07896e+06	2.03708e+06	1.90333e+06	12956.1	15447.4	10739.2	15572.3	13027.4	13059.1	358.5	23.4	13.76	17.44	15.29	0.0654022	3.18872e-07
A0A077UEN2	Alpha-helical coiled-coil protein OS=Staphylococcus aureus OX=1280 GN=srpF PE=4 SV=1	0	7.842	16	2	9	2	1	170	19.2	4.81	20.74	386062	405676	351057	335963	361760	92128.7					17700		208.9	114.1	35.29		1.83	0.546448
A0A2S6DIN8	Alpha-ketoacid dehydrogenase subunit beta (Fragment) OS=Staphylococcus aureus OX=1280 GN=CSC87_16020 PE=4 SV=1	0	21.94	31	3	35	2	1	115	12.3	4.79	99.71	142092	212913	194339			40716.4			7940.2		14449.7		19.5	13.1	52.67	49.01	1.492	0.670241	0.999986
A0A6B5RVL4	Alpha-ketoacid dehydrogenase subunit beta OS=Staphylococcus aureus OX=1280 GN=G0W16_04070 PE=4 SV=1	0	51.148	29	6	56	5	1	325	35.2	4.73	154.22	6.67966e+06	7.00601e+06	6.47815e+06	4.00828e+06	4.1311e+06	3.59454e+06	104986	59878.2	85059.8	33860.3	62980.1	26877.6	254	31.4	29.63	41.57	8.084	0.123701	5.06818e-10
A0A0E1XD57	Arginine deiminase OS=Staphylococcus aureus subsp. aureus MN8 OX=548470 GN=arcA PE=3 SV=1	0	9.053	3	2	3	2	1	411	46.9	5.25	6.93	426821	243461	421004	482167	478380	405059	11127.8	83603.1	20172.4	18875.9	18152.1	57309.5	226.3	108.6	20.11	80.07	2.083	0.480077	0.677747
A0A0E0VMF7	Argininosuccinate synthase OS=Staphylococcus aureus subsp. aureus 71193 OX=1155084 GN=argG PE=3 SV=1	0	14.826	12	5	25	5	1	419	46.6	5.02	48.76	5.44109e+06	5.13134e+06	5.36016e+06	7.2563e+06	6.94151e+06	6.5381e+06	265201	248141	161868	179415	189958	176750	225.5	75.8	14.14	15.32	2.974	0.336247	6.33431e-07
A0A077UK09	Asparagine--tRNA ligase OS=Staphylococcus aureus OX=1280 GN=asnS PE=3 SV=1	0	6.384	6	2	7	2	1	430	49.1	5.24	14.41	223153	229647	235832	138491	167186	222478			37030.6	26295.8	30227.5	39838.6	120.2	186.2	21.94	17.86	0.646	1.54799	0.00167961
A0A1Q8DEX3	Aspartyl/glutamyl-tRNA(Asn/Gln) amidotransferase subunit B OS=Staphylococcus aureus OX=1280 GN=gatB PE=3 SV=1	0	15.636	8	3	23	1	1	475	53.6	5.03	50.23	139511	126118	148064	171606	172620	174649	41535	34501.8	38171.5	13790.9		20676.7	70.4	146.6	13.71	33.56	0.48	2.08333	0.00283052
A0A0U1MPN7	Aspartyl/glutamyl-tRNA(Asn/Gln) amidotransferase subunit B OS=Staphylococcus aureus OX=1280 GN=gatB PE=3 SV=1	0	12.761	7	3	21	1	1	478	54	5.1	48.98	380850	362166	302012	578835	582989	522105	46808.9	42785.4	47044.2	45453.6	50151.6	36426.2	194.6	193.8	25.83	12.58	1.005	0.995025	0.992723
A0A2S6DJR5	Asp-tRNA(Asn)/Glu-tRNA(Gln) amidotransferase GatCAB subunit B (Fragment) OS=Staphylococcus aureus OX=1280 GN=CSC87_13895 PE=3 SV=1	0	13.838	11	3	15	2	1	318	36.2	5.15	31.59	1.59219e+06	1.63345e+06	1.5385e+06	1.84719e+06	1.90604e+06	1.64331e+06							248.9		7.24		100	0.01
A0A6B5GER5	ATP synthase gamma chain OS=Staphylococcus aureus OX=1280 GN=atpG PE=3 SV=1	0	9.719	17	3	6	3	1	288	32.1	5.86	10.15	379346	327052	239298	284817	273666	200666	123792	120442	127881	76276.2	74154.8	78909.2	74.8	279.2	20.1	18.23	0.268	3.73134	7.09784e-08
A0A2X2WY80	ATP synthase subunit alpha OS=Staphylococcus aureus OX=1280 GN=atpA PE=3 SV=1	0	50.658	23	10	88	10	1	502	54.5	4.97	229.8	1.00054e+07	9.1828e+06	8.99397e+06	9.32487e+06	9.51168e+06	8.66659e+06	6.93433e+06	6.93725e+06	6.71254e+06	5.47216e+06	5.56981e+06	5.44645e+06	35.9	244.4	2.49	3.72	0.147	6.80272	5.28364e-13
A0A033ULT3	ATP synthase subunit beta OS=Staphylococcus aureus C0673 OX=1413510 GN=atpD PE=3 SV=1	0	41.732	21	7	54	1	1	471	51.3	4.94	139.9	1.20456e+06	1.15852e+06	1.19352e+06	652079	873157	600546	29876.1	25963.3		29334.5		22978.4	101.6	27.3	29.41	13.04	3.718	0.268962	9.83377e-07
A0A1Q8DD05	ATP synthase subunit beta OS=Staphylococcus aureus OX=1280 GN=atpD PE=3 SV=1	0	45.451	22	7	50	1	1	470	51.5	4.74	130		22351.5					60932.3	55641	47165.1	46530.1	54189.8	43274.6	4.6	107.3		9.7	0.043	23.2558
A0A077UKE4	ATP synthase subunit beta OS=Staphylococcus aureus OX=1280 GN=atpD PE=3 SV=1	0	46.192	22	7	54	1	1	470	51.4	4.82	142.53	1.34409e+06	1.2827e+06	1.05663e+06	1.76907e+06	1.68345e+06	1.55454e+06							311.2		17.34		100	0.01
A0A2S6DIV3	ATP-dependent Clp protease ATP-binding subunit (Fragment) OS=Staphylococcus aureus OX=1280 GN=CSC87_15495 PE=4 SV=1	0	7.316	9	2	6	2	1	161	17.5	4.74	12.6	42244.2				30069.1		1.13519e+06	981097	847601	860521	822282	810256	1.4	385.8	23.02	8.29	0.01	100	6.048e-14
A0A1Q8DC82	ATP-dependent Clp protease ATP-binding subunit ClpC OS=Staphylococcus aureus OX=1280 GN=BSZ10_10295 PE=3 SV=1	0	21.12	5	4	48	2	1	824	91.6	5.44	138.8	137704	108351	124711	106507	77961.5	95309.9					13116.8		43.8	59.6	19.1		0.734	1.3624
A0A2S6D9V8	ATP-dependent Clp protease ATP-binding subunit ClpX (Fragment) OS=Staphylococcus aureus OX=1280 GN=CSC87_17850 PE=4 SV=1	0	11.317	28	2	7	1	1	80	8.7	9.09	19.53	124486	169870	128823	59248.5	61898.6	58848.5							39.8		47.66		100	0.01
A0A033UZL6	ATP-dependent Clp protease ATP-binding subunit ClpX OS=Staphylococcus aureus C0673 OX=1413510 GN=clpX PE=3 SV=1	0	17.948	9	3	24	2	1	420	46.2	4.55	73.73	1.93871e+06	2.09895e+06	1.715e+06	2.34445e+06	2021424	2.1404e+06				14267.7	14665	29204.6	148.5	11.7	9.99	44.35	12.671	0.0789204	9.38446e-12
A0A5C8XBW5	ATP-dependent Clp protease ATP-binding subunit OS=Staphylococcus aureus OX=1280 GN=clpL PE=4 SV=1	0	73.22	22	13	90	13	1	705	78.3	5.03	234.34	8.27389e+06	7.90525e+06	7.63551e+06	8.54017e+06	8.10977e+06	7.93593e+06	4.77497e+06	4.81506e+06	5.05557e+06	3.54058e+06	3.53665e+06	3.15676e+06	62.1	327	2.33	12.16	0.19	5.26316	5.28364e-13
A0A0E1VJU8	ATP-dependent protease ATPase subunit HslU OS=Staphylococcus aureus subsp. aureus USA300_TCH959 OX=450394 GN=hslU PE=3 SV=1	0	17.777	9	3	19	1	1	470	52.7	5.36	50.74	382372	392286	335572	451525	443695	398771	29679.8	29147.4	27134.6			12005.4	67.5	44.7	9.13	29.22	1.509	0.662691	0.000650675
A0A033UE78	ATP-dependent zinc metalloprotease FtsH OS=Staphylococcus aureus C0673 OX=1413510 GN=ftsH PE=3 SV=1	0	23.597	6	3	34	1	1	702	78.2	5.12	93.45				138055	131128	131522	21136	22345.2		3819.81			16.7	24.8	3.82	62.28	0.674	1.48368	0.999986
A0A6B5KLY3	Bifunctional purine biosynthesis protein PurH OS=Staphylococcus aureus OX=1280 GN=purH PE=3 SV=1	0	101.497	29	11	152	11	1	529	57.4	5.87	418.06	1.67169e+06	1.48948e+06	1.44784e+06	1.60317e+06	1.5424e+06	1.51746e+06	882768	796953	806939	562763	530859	514709	17.1	77.7	3.33	15.67	0.22	4.54545	5.55318e-13
A0A077UWN5	Biotin carboxyl carrier protein of acetyl-CoA carboxylase OS=Staphylococcus aureus OX=1280 GN=accB_2 PE=4 SV=1	0	6.963	13	2	7	2	1	154	17.1	4.56	17.78	392262	327833	323267	318140	327702	283383	35631.2			19867.6		20630.4	234	166	8.68	23.18	1.41	0.70922	0.0586166
A0A077UWT7	Biotin carboxylase OS=Staphylococcus aureus OX=1280 GN=cfiB_2 PE=4 SV=1	0	4.72	6	2	17	2	1	452	50.1	5.57	39.93	98913.2	122033	116170			56084.1		10836.4	18370.2	12736.5	9082.96		8.4	9.6	29.85	28.22	0.876	1.14155	0.251797
A0A0E0VNT6	Catalase OS=Staphylococcus aureus subsp. aureus 71193 OX=1155084 GN=ST398NM01_1336 PE=3 SV=1	0	19.49	15	6	20	6	1	507	58.6	5.48	40.04	1.82624e+06	1.83769e+06	1.72264e+06	2.0108e+06	1.84959e+06	1.78926e+06	60819.6	68603.9	65227.3	36192.5	69130.9	61636.6	177.9	62.7	3.69	19.76	2.839	0.352237	2.62832e-10
A0A6B5KK95	CDP-diacylglycerol--serine O-phosphatidyltransferase OS=Staphylococcus aureus OX=1280 GN=pssA PE=3 SV=1	0	13.456	6	2	15	2	1	451	52.7	9.14	39.28	75153.7						54021	44440.5	46675.1	19432.7	27880.5	24866.5	11.8	58.6		30.82	0.201	4.97512
A0A0E1VJH3	Cell cycle protein GpsB OS=Staphylococcus aureus subsp. aureus USA300_TCH959 OX=450394 GN=gpsB PE=3 SV=1	0	24.949	29	3	14	3	1	130	15	7.24	40.34	567608	519819	452831	682537	569797	587946		35081.8	28768.2	40613.5	52483.2	40523.4	191.6	157.5	12.06	27.67	1.216	0.822368	0.0772402
A0A6G4YW47	Cell division protein FtsA OS=Staphylococcus aureus OX=1280 GN=ftsA PE=4 SV=1	0	32.041	17	7	30	7	1	472	53.1	4.61	73.55	2.94547e+06	2.84547e+06	2.52134e+06	2.95635e+06	3.08447e+06	2.83745e+06	105374	106261	89288.7	118976	115845	136945	232.7	92.6	5.2	21.67	2.512	0.398089	0.262744
A0A6C1EVU0	Cell division protein FtsZ OS=Staphylococcus aureus OX=1280 GN=ftsZ PE=3 SV=1	0	18.153	18	5	21	5	1	390	41	4.98	40.17	2.67734e+06	2.62745e+06	2.75897e+06	2.62529e+06	2.68587e+06	2.38321e+06	119883	127982	117594	121787	130549	129028	219.8	109.4	4.57	11.37	2.01	0.497512	3.86331e-07
A0A0E1XHF4	Chaperone protein ClpB OS=Staphylococcus aureus subsp. aureus MN8 OX=548470 GN=clpB PE=3 SV=1	0	21.213	4	4	56	2	1	882	99.8	5.05	156.16	366372	349514	337233				182351	158690	137067	123402	129086	127920	20.7	83.4	1.17	8.86	0.248	4.03226	2.25772e-12
A0A033UZD3	Chaperone protein DnaK OS=Staphylococcus aureus C0673 OX=1413510 GN=dnaK PE=2 SV=1	0	31.776	11	6	62	3	1	611	65.9	4.68	164.93	1.0107e+06	765498	733285	1.01098e+06	1131552	964846	56350	81584.5	57234.7	36778.5	28683.9	31653.6	171.8	82.2	14.9	34.65	2.091	0.47824	0.000650675
A0A6B0BYU1	Chaperone protein DnaK OS=Staphylococcus aureus OX=1280 GN=dnaK PE=2 SV=1	0	78.174	28	15	96	1	1	610	66.4	4.79	256.86	255470	229843	161371		434286	364569	25885.9	16536.5		19244.1	15278.4	20293.8	162.5	142.5	37.4	18.21	1.14	0.877193	0.243487
A0A0E1X6R7	Chaperone protein DnaK OS=Staphylococcus aureus subsp. aureus MN8 OX=548470 GN=dnaK PE=2 SV=1	0	89.196	28	15	107	1	1	618	67.4	4.82	289.43	788187	719049	668373	632091	703227	542086							382.9		10.7		100	0.01
A0A658X218	Chaperone protein hchA OS=Staphylococcus aureus OX=1280 GN=hchA PE=4 SV=1	0	26.131	23	5	26	2	1	292	32.2	5.05	63.3	779194	803413	722496	974024	967985	931648	86710	74012.2	89367.3		85816.6		196.5	188.7	12.17	12.03	1.041	0.960615	0.999986
A0A380E2L7	Citrate synthase OS=Staphylococcus aureus OX=1280 GN=citZ PE=3 SV=1	0	7.436	6	2	12	2	1	382	43.7	6.18	28.25	1.26628e+06	1.24656e+06	1.29653e+06	1.40429e+06	1.28293e+06	1.33643e+06	57102.8	72283.2	68234.6	48545.2	54263.4	55597.9	178.5	84	5.33	10.41	2.125	0.470588	9.67192e-11
A0A033V5W3	Cold shock protein CspA OS=Staphylococcus aureus C0673 OX=1413510 GN=V070_00472 PE=4 SV=1	0	19.844	41	3	22	3	1	66	7.3	4.56	49.64	5.76659e+06	4.73571e+06	5.24389e+06	5.30682e+06	5.23266e+06	4.75709e+06	894712	647853	857521	965316	1.1179e+06	826988	140.4	241.6	5.36	23.21	0.581	1.72117	0.163551
A0A659ZZW1	CsbD family protein OS=Staphylococcus aureus OX=1280 GN=FA040_07390 PE=3 SV=1	0	28.301	38	3	22	1	1	64	7	5.22	67.84	2.44684e+06	2.24922e+06	2.41318e+06	3074607	2.82566e+06	2.72147e+06							400		10.75		100	0.01
A0A6A8FZF4	CsbD family protein OS=Staphylococcus aureus OX=1280 GN=GF572_07950 PE=3 SV=1	0	16.778	38	3	20	1	1	64	7.1	5.22	52.09	419716	397155	427029	467661	439173	442816							388.5		5.78		100	0.01
A0A077W4N7	CTP synthase OS=Staphylococcus aureus OX=1280 GN=ctrA PE=3 SV=1	0	12.349	8	4	19	1	1	536	60.1	5.1	38.67	244407	194112	247903	149216	144421	166307							400		24.69		100	0.01
A0A1Q8DD14	CTP synthase OS=Staphylococcus aureus OX=1280 GN=pyrG PE=3 SV=1	0	11.402	8	4	21	1	1	535	59.9	5.07	44.39	350951	330043	279053	272984	264820	239705							400		13.42		100	0.01
A0A077UPC3	D-alanine aminotransferase OS=Staphylococcus aureus OX=1280 GN=dat PE=3 SV=1	0	8.82	10	2	5	2	1	282	31.8	5.22	13.79	587806	554711	496267	488225	475063	159169	188571	176231	149678	70399.7	90610.5	83049	111.1	273.8	32.5	32.75	0.406	2.46305	0.00119558
A0A077UJT5	D-alanine--D-alanyl carrier protein ligase OS=Staphylococcus aureus OX=1280 GN=dltA PE=3 SV=1	0	7.71	6	2	4	2	1	485	54.7	5.03	8.91	437944	394837	400590	419238	354878	351698							313.3		7.3		100	0.01
A0A1Q8DCQ1	DEAD-box ATP-dependent RNA helicase CshA OS=Staphylococcus aureus OX=1280 GN=cshA PE=3 SV=1	0	9.563	5	2	20	2	1	503	57	9.47	38.82	677314	701513	704004	686634	682628	668625	24764.2	27592.5	25753.8	11675.7	13326.8	10977.2	196.8	53	4.29	33.62	3.716	0.269107	4.52234e-08
A0A658WMY2	Dihydrolipoamide acetyltransferase component of pyruvate dehydrogenase complex OS=Staphylococcus aureus OX=1280 GN=pdhC PE=3 SV=1	0	79.75	24	6	69	6	1	433	46.6	5	213.95	1.10016e+07	1.02894e+07	1.01454e+07	9.03661e+06	9.4034e+06	9.21831e+06	61934.4	53459.1	65220.3	8487.49	9014.59	13786.4	257.8	7.2	7.94	73.76	35.726	0.0279908	1.30536e-09
A0A033V5I0	Dihydrolipoyl dehydrogenase OS=Staphylococcus aureus C0673 OX=1413510 GN=V070_00045 PE=3 SV=1	0	16.271	8	3	16	1	1	468	48.9	5.06	39.86	416117	376090	354268	749475	869066	696969		73791.9				54619.3	180.1	219.9	37.57	10.15	0.819	1.221	0.591618
A0A0E1X6N9	Dihydrolipoyl dehydrogenase OS=Staphylococcus aureus subsp. aureus MN8 OX=548470 GN=lpdA PE=3 SV=1	0	60.136	32	11	60	9	1	468	49.4	5.02	151.74	5.49793e+06	6.04528e+06	5.38488e+06	6.26744e+06	6.62517e+06	5.50122e+06	50190.5	60313.9		144693	135049	32224	258.1	25.2	7.16	66.69	10.226	0.0977899	6.98264e-08
A0A077UE39	Dihydroxyacetone kinase family protein OS=Staphylococcus aureus OX=1280 GN=ERS140147_00160 PE=4 SV=1	0	16.151	9	4	19	4	1	548	60.6	4.67	38.2	750043	615680	652856	599589	493675	541046	8365.58	54413.2	12679.9		10663.2		214	43	13.97	99.2	4.98	0.200803	0.000181788
A0A0E0VU32	D-lactate dehydrogenase OS=Staphylococcus aureus subsp. aureus 71193 OX=1155084 GN=ST398NM01_2576 PE=3 SV=1	0	27.353	19	7	30	7	1	354	39.7	5.58	57.65	2.64544e+06	2.61333e+06	2.46565e+06	2.26107e+06	2.22878e+06	2.06458e+06	126385	105625	66792.1	53570.4	70847.1	71479.5	242.3	81.6	9.45	26.25	2.97	0.3367	2.67907e-05
A0A0E0VKB8	DNA gyrase subunit B OS=Staphylococcus aureus subsp. aureus 71193 OX=1155084 GN=gyrB PE=3 SV=1	0	9.611	5	2	6	2	1	644	72.5	5.88	12.67	106160	134840	82741.6	150076	91929.2	115389							170.4		21.78		100	0.01
I7BB61	DNA topoisomerase (ATP-hydrolyzing) (Fragment) OS=Staphylococcus aureus OX=1280 GN=gyrA PE=4 SV=1	0	8.132	26	2	14	2	1	141	15.4	5.8	25.35							43515	43975.2		68316.7	64748.4	58862		185.6		28.46	0.01	100
I7BET4	DNA topoisomerase (ATP-hydrolyzing) (Fragment) OS=Staphylococcus aureus OX=1280 GN=gyrB PE=4 SV=1	0	20.282	50	4	27	4	1	137	15	9.23	49.45	481162	512409	466992	854572	921764	801679	239044	199722	238799	188371	159228	171001	42.9	132.3	30.31	10.62	0.324	3.08642	5.48468e-09
A0A6B5KKA6	DNA-binding protein HU-alpha OS=Staphylococcus aureus OX=1280 GN=hupA PE=3 SV=1	0	72.847	58	5	207	5	1	90	9.5	9.58	650.65	9.5489e+06	9.00061e+06	8.09908e+06	6.49586e+06	6.72709e+06	6.18262e+06	8.07008e+06	7.55601e+06	7.32202e+06	6.25369e+06	6.36222e+06	6.58401e+06	5.9	57.8	17.99	2.82	0.103	9.70874	5.28364e-13
A0A380E2T1	DNA-binding protein II HBsu OS=Staphylococcus aureus OX=1280 GN=hu PE=3 SV=1	0	47.762	68	6	58	6	1	90	9.7	9.7	187.43	9.43324e+06	10121048	9.01184e+06	1.68144e+07	1.7139e+07	1.45927e+07	1.34206e+06	1.27858e+06	1.2538e+06	622013	579950	576136	174.9	128.8	28.36	33.11	1.357	0.73692	0.153889
A0A2S6DK14	DNA-directed RNA polymerase (Fragment) OS=Staphylococcus aureus OX=1280 GN=rpoB PE=3 SV=1	0	38.423	16	10	98	1	1	661	73.3	5.36	267.76							19131.2							98.5			0.01	100
A0A6B0BZA4	DNA-directed RNA polymerase subunit alpha OS=Staphylococcus aureus OX=1280 GN=rpoA PE=3 SV=1	0	6.907	6	2	16	1	1	311	34.2	4.75	42.16	371465	372718	384204	233087	245303	229472		25216.8			12867.6	11099.5	32.5	15.7	25.76	37.33	2.073	0.482393	0.00574114
A0A0D1GTM7	DNA-directed RNA polymerase subunit alpha OS=Staphylococcus aureus subsp. aureus OX=46170 GN=rpoA PE=3 SV=1	0	11.326	16	3	16	2	1	314	35	4.75	40.78	345932	390735	441793	291649	327126	257047	9509.67	8846.14	14059.6				314.6	85.4	20.64	28.07	3.683	0.271518	0.000220183
A0A033UK63	DNA-directed RNA polymerase subunit beta OS=Staphylococcus aureus C0673 OX=1413510 GN=rpoB PE=3 SV=1	0	55.914	14	15	127	1	1	1184	132.8	5.1	324.24												8563.59		216.7			0.01	100
A0A033UHR6	DNA-directed RNA polymerase subunit beta' OS=Staphylococcus aureus C0673 OX=1413510 GN=rpoC PE=3 SV=1	0	87.331	13	15	157	5	1	1205	134.8	7.06	429.24	1.33794e+06	1.40588e+06	1.4547e+06	1.73914e+06	1.66074e+06	1.55159e+06		73395.1	64555.6	78411.7	50397.4	54833.6	91.3	36.8	9.67	18.62	2.478	0.403551	4.88307e-09
A0A6H4AN76	DNA-directed RNA polymerase subunit beta OS=Staphylococcus aureus OX=1280 GN=rpoC PE=4 SV=1	0	66.418	13	14	120	4	1	1207	135.3	7.05	333.62	1.74432e+06	1.60759e+06	1.65443e+06	2.03306e+06	2.15023e+06	1.97751e+06	164301	192794	193266	153598	235606	146597	114.8	112.3	11.41	20.22	1.022	0.978474	0.999986
A0A0D1I7D0	DNA-directed RNA polymerase subunit beta OS=Staphylococcus aureus subsp. aureus OX=46170 GN=rpoB PE=3 SV=1	0	72.427	19	19	137	5	1	1183	133.2	5.02	355.75	1.56842e+06	1.34037e+06	1.48313e+06	1.26106e+06	1.43414e+06	1.38484e+06	217782	181064	201462	144463	160693	153979	149.4	183.4	8.22	8.6	0.815	1.22699	0.0305728
A0A5F0HNH4	DUF948 domain-containing protein OS=Staphylococcus aureus OX=1280 GN=E3A28_13865 PE=3 SV=1	0	31.333	37	5	33	5	1	163	18	8.15	100.54	2.79225e+06	2.67102e+06	2.6137e+06	2.18223e+06	2.41243e+06	2.11285e+06	175569	145785	158126	15263.7	4715.53	15820.2	259.1	51.2	10.97	92.51	5.058	0.197707	0.0203754
A0A0E1VHD2	Elastin-binding protein EbpS OS=Staphylococcus aureus subsp. aureus USA300_TCH959 OX=450394 GN=ebpS PE=4 SV=1	0	13.15	8	2	7	2	1	488	53.4	6.3	9.62	364026	341049	354767	356899	391236	351552							400		4.23		100	0.01
A0A2S6DKC3	Elongation factor G OS=Staphylococcus aureus OX=1280 GN=fusA PE=3 SV=1	0	54.979	21	10	89	5	1	696	76.6	4.93	217.32	1.86351e+06	1.72655e+06	1.61673e+06	1.75729e+06	1.79211e+06	1.70116e+06	907001	942619	908838	565587	602591	689356	37.3	172.1	3.08	14.48	0.216	4.62963	5.28364e-13
A0A0E0VLI7	Elongation factor G OS=Staphylococcus aureus subsp. aureus 71193 OX=1155084 GN=fusA PE=3 SV=1	0	104.129	29	16	117	11	1	715	79.3	4.96	329.75	9.17302e+06	8.77313e+06	8.27172e+06	1.0121e+07	1.01167e+07	8.84896e+06	26958.9	14307.5	17574.1	32171.1	7778.79	21922.2	314.1	7.1	5.9	47.06	44.339	0.0225535	1.54809e-12
A0A077UHY4	Elongation factor Ts OS=Staphylococcus aureus OX=1280 GN=tsf PE=3 SV=1	0	57.417	37	9	75	9	1	293	32.5	5.12	135.57	9.80174e+06	9.48801e+06	8.87251e+06	1.08347e+07	1.09857e+07	1.03136e+07	599452	528705	522477	409352	334491	473191	237.7	120.5	7.22	13.75	1.973	0.506842	5.85906e-06
D1MWR0	Elongation factor Tu (Fragment) OS=Staphylococcus aureus OX=1280 GN=tuf PE=3 SV=1	0	36.605	14	4	75	1	1	258	28.8	4.59	207.72	1.18056e+06	1.07236e+06	980850	341347		337543		59354.8	60776.4	34565.5	52572.2	58132.7	13.7	7.9	51.83	17.79	1.74	0.574713	0.793013
E2GH27	Elongation factor Tu (Fragment) OS=Staphylococcus aureus subsp. aureus OX=46170 GN=tuf PE=4 SV=1	0	134.329	69	12	154	1	1	204	22.6	4.51	422.59	93929.8	197951		220817	83067.2	86054.8							309.1		48.49		100	0.01
T2DN99	Elongation factor Tu (Fragment) OS=Staphylococcus aureus subsp. aureus OX=46170 GN=Tuf PE=4 SV=1	0	68.48	81	6	79	1	1	72	8	6.54	246.54	3.40825e+06	3.17622e+06	3.09498e+06	3.39661e+06	3.62704e+06	3343125							391.6		4.61		100	0.01
A0A6B0CJV0	Elongation factor Tu OS=Staphylococcus aureus OX=1280 GN=tuf PE=3 SV=1	0	37.282	25	7	120	6	1	398	43.9	4.97	259.37	6.67779e+06	6.39411e+06	6.08355e+06	5.60701e+06	5.61376e+06	5.07031e+06	2.0371e+06	2.10415e+06	2.03661e+06	3.1749e+06	3.27988e+06	3.11895e+06	31.9	144.4	9.31	31.66	0.221	4.52489	1.6891e-10
A0A077UHH2	Elongation factor Tu OS=Staphylococcus aureus OX=1280 GN=tufA PE=3 SV=1	0	229.949	73	23	293	10	1	394	43.1	4.93	899.55	3.71298e+07	3.51261e+07	3.41625e+07	3.94204e+07	3.6865e+07	3.3189e+07	138934	132737	168818	54150	203396	48283.8	149.6	5.4	3.05	50.58	27.823	0.0359415	1.32981e-12
A0A033UZY9	Enolase OS=Staphylococcus aureus C0673 OX=1413510 GN=eno PE=3 SV=1	0	29.76	15	4	35	2	1	434	47	4.6	87.08							14061.6	18748.3	18517.1	23517.5		17434.6		118.1		25.26	0.01	100
A0A077UJ75	Enolase OS=Staphylococcus aureus OX=1280 GN=eno PE=3 SV=1	0	106.481	38	12	123	10	1	434	47.1	4.65	375.36	2.44586e+07	2.41099e+07	2.27062e+07	1.58154e+07	1.51185e+07	1.41505e+07	458617	372029	373027	316379	289039	308516	135.2	25.5	25.06	10.01	5.297	0.188786	7.18018e-12
A0A6B0BUI5	Enolase OS=Staphylococcus aureus OX=1280 GN=eno PE=3 SV=1	0	73.366	20	6	112	6	1	434	47.1	4.81	312.66	1.6659e+06	1.55152e+06	1.56571e+06	1.66373e+06	1.45255e+06	1.455e+06	462304	404899	362804	315218	303712	324724	17.1	38.7	4.77	9.23	0.442	2.26244	1.42245e-09
A0A0J9X1Y0	Enoyl-[acyl-carrier-protein] reductase [NADPH] OS=Staphylococcus aureus (strain N315) OX=158879 PE=1 SV=1	0	5.675	7	2	17	2	1	273	29.9	5.39	45.16	430548	464420	487637	412725	422418	427149		15852.7	14835.6	23081.1			18.8	6.6	9.03	34.76	2.845	0.351494	3.5211e-07
A0A5C8X621	ESAT-6-like protein OS=Staphylococcus aureus OX=1280 GN=esxA PE=3 SV=1	0	20.998	58	5	26	5	1	97	11	4.67	62.39	1.05293e+07	1.05108e+07	1.06975e+07	1.15679e+07	1.14015e+07	1.08212e+07	76494.3	63588.3	62422.1	47062.5	59483.9	47471.1	368.9	20.3	3.99	11.73	18.193	0.0549662	5.33638e-08
A0A077UMW6	Exported protein OS=Staphylococcus aureus OX=1280 GN=ERS140147_02006 PE=4 SV=1	0	4.267	16	2	6	2	1	121	13.2	6.11	9.96	437682	375877	388424	260911	268461	222792	55681.8	56775.9	51616.6	53169.7	58179.5	72064.1	131.6	237.5	26.03	18.79	0.554	1.80505	0.000132384
A0A0E0VRH2	Ferritin OS=Staphylococcus aureus subsp. aureus 71193 OX=1155084 GN=ST398NM01_1986 PE=3 SV=1	0	17.517	22	4	27	4	1	166	19.6	4.72	68.51	2.45195e+06	2.25944e+06	2.02644e+06	2.37354e+06	2.2772e+06	2.06811e+06	601658	572190	572019	474526	424920	452417	73.2	175.5	4.45	6.73	0.417	2.39808	8.45869e-13
A0A380DHX1	Flavohemoglobin OS=Staphylococcus aureus OX=1280 GN=hmp PE=3 SV=1	0	28.929	25	6	13	6	1	381	42.8	5.38	28.91	1448858	1.43215e+06	1.41582e+06	1.0513e+06	936079	712154	29563.1	10262.9	19345.4	30751.9	32837.4	3778.68	240.5	46.1	26.65	60.11	5.222	0.191498	6.14484e-05
A0A169JCN4	Foldase protein PrsA OS=Staphylococcus aureus OX=1280 GN=prsA PE=3 SV=1	0	3.996	6	2	3	2	1	320	35.6	9.11	6.78	477381	389662	412037	537909	571607	495755	10060.6						322.8	62	13.22		5.206	0.192086
A0A133PT99	Formate acetyltransferase OS=Staphylococcus aureus OX=1280 GN=HMPREF3211_02752 PE=3 SV=1	0	27.637	8	6	57	6	1	754	85.4	5.44	157.13	4.46812e+06	4.50029e+06	4.1218e+06	3.75845e+06	3.64721e+06	3.33157e+06	2.22422e+06	2.30331e+06	2.23312e+06	1.82812e+06	1.88138e+06	1.89827e+06	20.9	111.9	11.53	2.89	0.186	5.37634	0.0038516
A0A5F0TDJ0	Fructose-bisphosphate aldolase class 1 OS=Staphylococcus aureus OX=1280 GN=fda PE=3 SV=1	0	64.781	49	13	60	13	1	296	33	5.02	143.68	7.67287e+06	7.35555e+06	7.12552e+06	6.89662e+06	7.01661e+06	6.64659e+06	201450	284699	273640	364202	385596	232338	182	68.6	4.68	30.74	2.654	0.37679	2.31165e-07
A0A2W2MPT1	Fumarylacetoacetate hydrolase family protein OS=Staphylococcus aureus OX=1280 GN=FVP29_05750 PE=4 SV=1	0	30.657	27	7	23	7	1	300	33.1	5	60.31	3.06242e+06	2.83679e+06	2.94545e+06	3.30702e+06	3.44317e+06	3.23042e+06	82001.4	82417.2	76511.1	146807	212169	126431	281.2	95.8	6.9	50.1	2.936	0.340599	0.0348504
A0A077UXZ3	Glucose-6-phosphate 1-dehydrogenase OS=Staphylococcus aureus OX=1280 GN=zwf PE=3 SV=1	0	7.56	4	2	16	2	1	494	56.9	5.66	39.71	221709	207062	246945	217616	232310	192302	86049.9	90804.2	71114.5	53121.4	48983.8	39910.3	55.9	169.5	8.57	24.4	0.33	3.0303	6.40627e-09
A0A033UWZ7	Glucose-6-phosphate isomerase OS=Staphylococcus aureus C0673 OX=1413510 GN=pgi PE=3 SV=1	0	10.187	9	4	45	1	1	445	49.7	4.98	77.01	388867	350346	399988	322202	321628	255076							71.4		15.2		100	0.01
A0A0D1JK99	Glucose-6-phosphate isomerase OS=Staphylococcus aureus subsp. aureus OX=46170 GN=pgi PE=3 SV=1	0	17.242	16	5	40	2	1	443	49.7	4.93	79.42	810594	620460	669827	587796	540033	408641				10825.4	11485.9		275.1	57.3	20.61	2.81	4.804	0.20816	1.0183e-05
A0A033V062	Glutamate dehydrogenase OS=Staphylococcus aureus C0673 OX=1413510 GN=V070_01062 PE=3 SV=1	0	10.736	5	2	18	2	1	414	45.5	5	44.41	1.80624e+06	1.79761e+06	1.63632e+06	1.99627e+06	2.16637e+06	1.89539e+06	56842.2		60903.3		35545.6	28732.2	171.4	41.8	8.61	27.04	4.104	0.243665	1.28128e-08
A0A6B5PFZ3	Glutamate-1-semialdehyde 2,1-aminomutase OS=Staphylococcus aureus OX=1280 GN=hemL PE=3 SV=1	0	8.508	7	3	10	3	1	525	56.7	6.01	19.37	609301	652394	562766	514377	452687	459120			30397.6			10121.3	294	100.6	15.07	63.05	2.922	0.342231	0.0111214
A0A033V6U2	Glutamine synthetase OS=Staphylococcus aureus C0673 OX=1413510 GN=V070_00363 PE=3 SV=1	0	26.848	13	6	41	1	1	446	50.8	5.15	81.36	137572	136013	97190.6	104584	70397.8	47564.2		26865.5				9711.69	7.9	13.2	35.12	57.34	0.599	1.66945	0.10644
A0A0E0VNI4	Glutamine synthetase OS=Staphylococcus aureus subsp. aureus 71193 OX=1155084 GN=ST398NM01_1311 PE=3 SV=1	0	95.884	37	14	105	9	1	451	51.5	5.17	249.9	3.21165e+07	2.96683e+07	3.16507e+07	3.87329e+07	3.92453e+07	3.64572e+07	800401	821127	664298	549839	511008	526437	329.2	59.7	11.03	13.52	5.51	0.181488	2.01616e-12
A0A033UG60	Glutamine--fructose-6-phosphate aminotransferase [isomerizing] OS=Staphylococcus aureus C0673 OX=1413510 GN=glmS PE=3 SV=1	0	10.704	5	2	18	1	1	600	65.8	5.14	52.16	394892	394278	380298	345369	320579	307467			54660.3			45862.8	47.4	69.7	10.64	2.46	0.681	1.46843	0.000729705
A0A0E1XIM1	Glutamine--fructose-6-phosphate aminotransferase [isomerizing] OS=Staphylococcus aureus subsp. aureus MN8 OX=548470 GN=glmS PE=3 SV=1	0	47.613	17	10	47	9	1	607	66.5	4.98	118.64	4.74807e+06	4.66222e+06	4.77225e+06	5.1409e+06	5.46556e+06	4.97111e+06	80016	87899.8	32873.9	75100.5	59214.5	116519	324.2	52.1	5.81	40.8	6.217	0.160849	1.5252e-07
A0A033UX85	Glyceraldehyde-3-phosphate dehydrogenase OS=Staphylococcus aureus C0673 OX=1413510 GN=V070_00917 PE=3 SV=1	0	6.208	7	2	43	2	1	336	36.4	4.89	95.49	4.97079e+06	5.45875e+06	5.32635e+06	2.40623e+06	2.42195e+06	2356819	675891	644341	613650	932832	898633	891885	37.6	86.2	41.81	26.92	0.436	2.29358	0.000648191
A0A6B0CEU0	Glyceraldehyde-3-phosphate dehydrogenase OS=Staphylococcus aureus OX=1280 GN=gap PE=3 SV=1	0	4.091	8	3	30	3	1	335	35.8	5.47	52.76	8.41231e+06	8.29851e+06	8.02195e+06	5.28059e+06	5.3981e+06	5.06963e+06	1.40342e+06	1.32069e+06	1.24899e+06	1.2203e+06	1.24905e+06	1.25079e+06	38.4	78.2	24.68	5.51	0.491	2.03666	5.22098e-07
A0A2S6DGJ5	Glyceraldehyde-3-phosphate dehydrogenase OS=Staphylococcus aureus OX=1280 GN=gap PE=3 SV=1	0	94.507	57	14	161	14	1	336	36.3	5.05	375.21	4.52692e+07	4.31368e+07	4.31735e+07	6.64799e+07	6.07209e+07	6.07553e+07	3.19443e+06	3.13965e+06	3.0201e+06	4.67917e+06	4.711e+06	4.68215e+06	159.4	122.8	19.29	30.14	1.298	0.770416	0.0907595
A0A0E0VPU4	Glycerol kinase OS=Staphylococcus aureus subsp. aureus 71193 OX=1155084 GN=glpK PE=3 SV=1	0	7.213	6	3	22	3	1	530	59.6	5	41.88	1.42e+06	1.28907e+06	1.38038e+06	1.44609e+06	1.4174e+06	1.22031e+06	119031	20714.8	77465.5		101462	94002.5	45.6	34.8	3.93	46.3	1.308	0.764526	0.0436354
A0A1Q8DE78	Glycine--tRNA ligase OS=Staphylococcus aureus OX=1280 GN=glyQS PE=3 SV=1	0	9.839	8	3	16	1	1	463	53.7	5.03	28.39			103734	109737		126890			38380.4		33965.3		14	49.1	13.64	0.15	0.285	3.50877	0.000614098
A0A077UWK5	Glycine--tRNA ligase OS=Staphylococcus aureus OX=1280 GN=glyS PE=3 SV=1	0	16.287	7	3	10	1	1	463	53.6	5.12	30.66	732527	630774	597028	791795	493578	422372							365.9		20.47		100	0.01
A0A6G4IW94	GMP reductase (Fragment) OS=Staphylococcus aureus OX=1280 GN=guaC PE=4 SV=1	0	9.405	10	3	27	3	1	332	36.9	7.05	47.61	631771	701012	622171	301030	850400	296942	266908	252278	252104	181350	191830	195616	53.7	197.8	38.66	8.44	0.271	3.69004	3.79154e-07
A0A2S6DJV0	GMP synthase (glutamine-hydrolyzing) (Fragment) OS=Staphylococcus aureus OX=1280 GN=CSC87_13810 PE=3 SV=1	0	57.197	16	7	73	3	1	477	53.8	5.08	203.15	426243	384012	429564	370800	482460	527099		27669.1	23968.7	19839.2	18736.6	26769.9	30.8	16.9	15.92	15.12	1.827	0.547345	5.45043e-05
A0A0D1IBW4	GMP synthase [glutamine-hydrolyzing] OS=Staphylococcus aureus subsp. aureus OX=46170 GN=guaA PE=3 SV=1	0	30.575	12	5	50	1	1	513	58.2	5.15	137.16							17603.2	16391.9	24993.9	15114	23531.1	24978.5		223.9		25.74	0.01	100
T1Y7D6	GTP-binding protein TypA/BipA OS=Staphylococcus aureus subsp. aureus CN1 OX=1193576 GN=SAKOR_01031 PE=4 SV=1	0	41.894	14	7	66	7	1	627	70.7	5.1	167.34	3.55916e+06	3.3618e+06	3.31819e+06	3.44958e+06	3.20247e+06	3.03047e+06	151904	178912	167842	118722	131678	113375	118.7	50.6	3.91	11.68	2.345	0.426439	3.97622e-11
A0A077ULH2	HTH cro/C1-type domain-containing protein OS=Staphylococcus aureus OX=1280 GN=ERS140147_02613 PE=4 SV=1	0	6.49	26	2	8	2	1	88	10.9	5.88	19.48	829880	833712	768579	930971	932443	915842	31519.2	21541.1		8463.38	20232.3	23009.2	310.9	79.7	7.75	34.9	3.9	0.25641	0.000800221
A0A033UUD6	Inosine-5'-monophosphate dehydrogenase OS=Staphylococcus aureus C0673 OX=1413510 GN=guaB PE=3 SV=1	0	17.309	7	3	38	1	1	489	52.6	5.25	114.52	2.12631e+06	2.50977e+06	2178724	1.11869e+06	1.12823e+06	913623	868388	743761	687345	593197	649083	584221	61.1	280.4	41.76	8.14	0.218	4.58716	1.13973e-08
A0A077UYU9	Inosine-5'-monophosphate dehydrogenase OS=Staphylococcus aureus OX=1280 GN=guaB PE=3 SV=1	0	27.422	14	7	47	2	1	488	52.8	6	123.83	414734	429893	492980	503734	475813	475523	8123.75	7734.87	10697	7056.01	6898.9	7154.02	95.6	15.6	8.81	13.83	6.112	0.163613	1.60928e-12
A0A0E1X9K2	Inosine-5'-monophosphate dehydrogenase OS=Staphylococcus aureus subsp. aureus MN8 OX=548470 GN=guaB PE=3 SV=1	0	25.418	14	6	43	1	1	488	52.8	5.78	116.59	764002	843594	866223	750154	733257	806069							400		9.78		100	0.01
A0A2S6DJN2	Isocitrate dehydrogenase [NADP] (Fragment) OS=Staphylococcus aureus OX=1280 GN=CSC87_14005 PE=3 SV=1	0	24.699	12	5	49	5	1	415	45.4	4.92	134.58	5.85858e+06	5.38495e+06	5.11889e+06	5.02567e+06	5.70405e+06	5.29477e+06	76375	89603.9	55771.8	60002.3	22079.7	46516.8	190.8	21	5.62	35.51	9.103	0.109854	1.13724e-10
A0A6B0BAU5	Ketose-bisphosphate aldolase (Fragment) OS=Staphylococcus aureus OX=1280 GN=GO793_02780 PE=4 SV=1	0	60.694	46	7	46	7	1	212	22.7	5.48	158.96	8.68871e+06	8.54346e+06	8.11101e+06	1.02535e+07	1.03979e+07	9.15933e+06	73820.4	102250	68614.2	18686.7	61939.1	57425.4	343.6	25.4	8.78	38.25	13.513	0.0740028	1.71033e-07
A0A077UJ12	Lipoprotein OS=Staphylococcus aureus OX=1280 GN=ERS140147_01542 PE=4 SV=1	0	8.233	21	3	12	3	1	146	16.1	9.2	28.48	974082	678059	781912	898407	863886	858393	24497.6	22724.5	23197.7	36134	45159.4	39098.5	189.3	67.5	10.56	37.51	2.804	0.356633	3.24509e-06
A0A0D1JQN4	Lipoprotein OS=Staphylococcus aureus subsp. aureus OX=46170 GN=QU38_11155 PE=3 SV=1	0	7.267	9	2	8	2	1	273	30.3	8.94	17.82	541664	520996	463717	508907	473620	495318					12334.7		297.3	80.1	5.48		3.714	0.269251
A0A0E0VP51	Lipoyl synthase OS=Staphylococcus aureus subsp. aureus 71193 OX=1155084 GN=lipA PE=3 SV=1	0	6.211	6	2	13	2	1	323	37	8.25	13.99	223702	201779	202688	248260	247851	219428	65289.3	62277.1	57965.2	69817	80926.4		65.5	178.9	7.18	20.64	0.366	2.73224	2.01933e-08
A0A0U1MDT7	L-lactate dehydrogenase OS=Staphylococcus aureus OX=1280 GN=ldh2 PE=3 SV=1	0	15.042	8	2	10	2	1	319	34.4	4.93	29.77	226866	220671	179697	263353	287975	244019	369368	360006	311090	349485	355774	328432	25.1	374.9	14.46	9.6	0.067	14.9254	7.04477e-11
A0A0E1XA26	L-lactate dehydrogenase OS=Staphylococcus aureus subsp. aureus MN8 OX=548470 GN=ldh PE=3 SV=1	0	26.151	32	6	13	6	1	317	34.5	5.07	33.25	3.18346e+06	3.24616e+06	3.10944e+06	2.8804e+06	3.08785e+06	2.69938e+06							319.8		6.59		100	0.01
Q53638	Lysine--tRNA ligase OS=Staphylococcus aureus OX=1280 GN=lysS PE=1 SV=1	0	25.139	13	5	25	1	1	495	56.9	5.34	65.62	458558	468059	484443							25587.1		16483	257.8	125.3	5.89	30.81	2.057	0.486145	0.0255865
A0A658X7S2	Lysyl-tRNA synthetase OS=Staphylococcus aureus OX=1280 GN=lysS PE=3 SV=1	0	27.714	13	5	30	1	1	495	56.7	5.25	79.62	310032	323278	300953	408650	405896	373953							400		13.01		100	0.01
A0A2X2K1C7	Manganese superoxide dismutase Superoxide dismutase (Fe) OS=Staphylococcus aureus OX=1280 GN=sodA_2 PE=4 SV=1	0	16.622	43	2	21	1	1	70	8.2	5.29	52.09	2.19487e+06	1.99053e+06	1.96695e+06	3.44424e+06	2.86089e+06	2.84346e+06							400		22.16		100	0.01
A0A6G3DVE6	Molecular chaperone DnaJ OS=Staphylococcus aureus OX=1280 GN=dnaJ PE=4 SV=1	0	16.148	12	4	30	4	1	376	41	7.66	75.76	151003	152274	234062	258644	276413	274835	222290	209268	212890	119571	128893	129030	12.7	88.2	26.85	20.64	0.144	6.94444	2.323e-12
A0A6G3DVC7	Molecular chaperone DnaK (Fragment) OS=Staphylococcus aureus OX=1280 GN=GC244_13890 PE=4 SV=1	0	24.566	73	3	34	3	1	22	2.5	4.44	94.13	133069	81302.6	97905.8	62845.4	90785.7	60517.1	425506	416949	381261	576172	558629	553880	4.5	259.3	28.86	25.9	0.017	58.8235	5.28364e-13
A0A0E0VKB7	Myosin-crossreactive antigen OS=Staphylococcus aureus subsp. aureus 71193 OX=1155084 GN=ST398NM01_0119 PE=4 SV=1	0	4.093	4	2	7	2	1	594	67.9	5.25	9.06	527097	443169	460690	553330	554870	512410	115657	126940	115418	130475	128865	127875	103.8	262	7.57	13.28	0.396	2.52525	2.3847e-07
A0A0E0VS90	NAD(P)H-dependent quinone reductase OS=Staphylococcus aureus subsp. aureus 71193 OX=1155084 GN=ST398NM01_2575 PE=3 SV=1	0	13.745	12	2	8	2	1	240	27.6	6.8	25.17	716820	588447	556929	220877	217591	357205				16331.9		12406.7	245.2	84.5	46.53	19.53	2.902	0.34459	0.161274
A0A077W0S2	NADH dehydrogenase OS=Staphylococcus aureus OX=1280 GN=ERS140147_01744 PE=4 SV=1	0	4.003	4	2	5	2	1	402	44.1	5.55	11.12	523319	470974	483084	448967	424179	396135				4752.3	4127.45		360.8	39.2	8.97	11.32	9.21	0.108578	5.38664e-07
A0A0B6XSJ7	NADP-dependent oxidoreductase YfmJ OS=Staphylococcus aureus OX=1280 GN=curA PE=4 SV=1	0	16.551	17	3	9	3	1	334	36.4	5.44	16.79	613578	691392	611798	560411	531911	505838	18047.4			18552.9		42594.7	222.9	82.2	11.95	59	2.711	0.368868	0.0043198
A0A2C9TXT2	Nucleoside diphosphate kinase OS=Staphylococcus aureus OX=1280 GN=ndk PE=3 SV=1	0	16.404	21	2	26	2	1	149	16.6	5.16	58.77	4.6497e+06	4.19978e+06	4.37411e+06	4.49963e+06	4.37462e+06	3.92818e+06							332.2		3.32		100	0.01
A0A033UYA2	Oligoendopeptidase F OS=Staphylococcus aureus C0673 OX=1413510 GN=V070_01101 PE=3 SV=1	0	7.097	3	3	10	2	1	601	69.3	5.14	15.57	1.09759e+06	1.00891e+06	992864	927323	869146	417726							218.4		26.29		100	0.01
A0A077UMS4	Oligoendopeptidase F OS=Staphylococcus aureus OX=1280 GN=pepF1_1 PE=3 SV=1	0	13.436	5	3	19	2	1	602	69.7	5.24	41.38	664784	624154	609670	663947	631844	675589	31280.4	20695.4	20516.4	23966	43843	30710	247.6	109.2	5.17	35.84	2.267	0.441112	0.00329198
A0A0E1X760	Ornithine aminotransferase OS=Staphylococcus aureus subsp. aureus MN8 OX=548470 GN=rocD PE=3 SV=1	0	5.727	7	3	14	3	1	403	44.3	5.73	26.87	1.4707e+06	1.42495e+06	1.40617e+06	1.23618e+06	1339704	1131598	27150.1	24267.4	27813.1	19749.1	25892.3	13655.4	234.9	41.8	9.13	19.9	5.619	0.177968	1.18563e-12
A0A5C8X8W0	Ornithine carbamoyltransferase OS=Staphylococcus aureus OX=1280 GN=argF PE=3 SV=1	0	6.527	9	3	12	3	1	336	37.7	5.3	21.31	91020.7	81886.1	75501.5	109611	104475	93916.6	190431	202118	173733	192595	201963	187059	9.3	200.4	12.17	10.95	0.046	21.7391	5.28364e-13
A0A6B5B430	Peptide chain release factor 2 OS=Staphylococcus aureus OX=1280 GN=prfB PE=3 SV=1	0	7.725	7	2	15	2	1	369	42.3	4.94	35.86	354382	312102	346267	517972	522825	523523			83820.4	69742.1	65131.9		92.4	172	23.73	6.46	0.537	1.8622	0.0122236
A0A077VKI0	Phosphate acetyltransferase OS=Staphylococcus aureus OX=1280 GN=pta PE=3 SV=1	0	3.684	10	2	4	2	1	328	35	4.88	6.95	534530	511676	490642	401079	407148	273548							363.5		21.53		100	0.01
A0A0E0VPK2	Phosphoenolpyruvate-protein phosphotransferase OS=Staphylococcus aureus subsp. aureus 71193 OX=1155084 GN=ST398NM01_1081 PE=3 SV=1	0	14.293	9	5	24	5	1	572	63.3	4.75	53.64	2.14676e+06	2.16617e+06	2.07938e+06	2.02023e+06	2.0162e+06	1.88629e+06	57981.4	28490.1	37614	14275.2	21415.3	40501.5	275.9	43	4.93	42.1	6.413	0.155933	3.80696e-09
A0A077VLR2	Phosphoglucosamine mutase OS=Staphylococcus aureus OX=1280 GN=glmM PE=3 SV=1	0	5.74	4	2	9	2	1	451	49.3	4.82	14.17	486201	463059	418774	370636	360308	340099							126.5		14.06		100	0.01
A0A1Q8DC93	Phosphoglycerate kinase OS=Staphylococcus aureus OX=1280 GN=pgk PE=3 SV=1	0	37.251	15	4	29	1	1	396	42.4	5.11	92.97	343291	350400	340823	486413	434459	423007	243313	226800	233705	196331	197483	208857	45.4	261.9	14.44	2.95	0.173	5.78035	2.62235e-08
A0A2S6DQL3	Phosphoglycerate kinase OS=Staphylococcus aureus OX=1280 GN=pgk PE=3 SV=1	0	75.512	26	9	65	6	1	396	42.6	5.33	200.48	3.78756e+06	3.51397e+06	3.72015e+06	3.91464e+06	4.0755e+06	3.53447e+06	33950.6	32036.5	52097.6	28612.9	36007.8	26028.1	316.1	27	3.87	23.05	11.724	0.0852951	3.59248e-06
A0A2S6DIS4	Phosphopyruvate hydratase (Fragment) OS=Staphylococcus aureus OX=1280 GN=eno PE=3 SV=1	0	17.805	11	2	27	2	1	152	16.2	4.79	62.13	3.46042e+06	3.56612e+06	3.65968e+06	3.15995e+06	3.20243e+06	2.82084e+06	85573.3	83188.4	77914.6	64875.9	37578.5	60115.9	285.5	65.7	9.76	20.89	4.346	0.230097	4.47989e-09
A0A0E1VMZ2	Phosphopyruvate hydratase (Fragment) OS=Staphylococcus aureus subsp. aureus USA300_TCH959 OX=450394 GN=HMPREF0776_1257 PE=4 SV=1	0	61.261	81	5	76	5	1	80	8.2	4.72	223.86	3.97412e+06	3882231	3.95758e+06	5.32204e+06	5.51634e+06	5.3288e+06	175716	263149	205756	120527	216143	188979	21.8	9.8	17.14	22.07	2.217	0.45106	2.35836e-07
A0A077UIH6	Phosphoribosylformylglycinamidine synthase subunit PurL OS=Staphylococcus aureus OX=1280 GN=purL PE=3 SV=1	0	5.147	4	2	8	2	1	729	79.4	4.86	16.43	294232	268043	284506	302945	329692	349407	43609.2		44578.1	34724.6	38540.8		165.1	234.9	11.42	4.69	0.703	1.42248	0.00124628
A0A0E1VJW7	Polyribonucleotide nucleotidyltransferase OS=Staphylococcus aureus subsp. aureus USA300_TCH959 OX=450394 GN=pnp PE=3 SV=1	0	8.156	4	2	7	2	1	698	77.3	4.97	14.78	275327	262852	276414	184654	193651	197858		15666.3		6754.49	4728.93	7376.37	244.1	82.2	19.67	46.56	2.968	0.336927	0.00360232
A0A0E0VQI2	Probable glycine dehydrogenase (decarboxylating) subunit 1 OS=Staphylococcus aureus subsp. aureus 71193 OX=1155084 GN=gcvPA PE=3 SV=1	0	18.119	7	2	10	2	1	451	50	5.2	35.97	743722	767004	684697	815991	670664	495597			17068.6				257.5	60.2	14.05		4.279	0.233699
A0A1Q8DEA4	Probable glycine dehydrogenase (decarboxylating) subunit 2 OS=Staphylococcus aureus OX=1280 GN=gcvPB PE=3 SV=1	0	14.955	7	3	20	3	1	492	54.9	5.29	73.8	1.11953e+06	1.17468e+06	1.03119e+06	756498	686045	830645					5295.43	5616.39	190.7	12	22.39	5.32	15.871	0.063008	8.06241e-11
T1YCX2	Probable malate:quinone oxidoreductase OS=Staphylococcus aureus subsp. aureus CN1 OX=1193576 GN=mqo PE=3 SV=1	0	22.099	10	4	14	4	1	501	56.3	6.68	42.45	2.21927e+06	2.15734e+06	1.97783e+06	1.901e+06	1.97095e+06	1.85182e+06	18950.7		11805.5		16455.4		315.7	28.1	6.76	23.53	11.255	0.0888494	4.43651e-12
A0A0E0VR58	Probable manganese-dependent inorganic pyrophosphatase OS=Staphylococcus aureus subsp. aureus 71193 OX=1155084 GN=ppaC PE=3 SV=1	0	8.544	8	2	7	2	1	311	34.3	4.86	14.94	997316	896482	783018	861361	979692	895097							304.4		7.52		100	0.01
A0A0D1HM44	Probable quinol oxidase subunit 2 OS=Staphylococcus aureus subsp. aureus OX=46170 GN=QU38_05550 PE=3 SV=1	0	10.357	8	3	19	3	1	366	41.7	8.75	35.82	1.03294e+06	1.05933e+06	967349	1.33859e+06	1.3981e+06	1.34153e+06		23980.1					296.9	58	15.88		5.12	0.195312
A0A068A8Z0	Protein GrpE OS=Staphylococcus aureus OX=1280 GN=grpE PE=3 SV=1	0	20.54	39	4	13	4	1	208	24	4.51	14.32	1.42919e+06	1.25732e+06	1.09069e+06	880810	825965	766035			16066.7				295.7	47.4	24.46		6.235	0.160385
A0A1Q8DC33	Protein RecA OS=Staphylococcus aureus OX=1280 GN=recA PE=3 SV=1	0	19.13	12	3	21	2	1	348	37.8	5.3	60.3	1.03901e+06	1.03326e+06	847891	613534	844577	663219	113478	98231.3	91215	52564.9	58955.4	59995.5	162.8	148.3	20.85	23.51	1.097	0.911577	0.999986
A0A077V3V6	Protein translocase subunit SecA OS=Staphylococcus aureus OX=1280 GN=secA1 PE=3 SV=1	0	17.424	4	3	17	3	1	843	96	5.26	38.83	1.11065e+06	1.07457e+06	1.0156e+06	1.3709e+06	1.33702e+06	1.22004e+06	77359.6	78022.1	76093.9	64270.9	70500.6	70062.3	225	141.7	10.94	3.6	1.588	0.629723	0.00316241
A0A5F0HK08	Protein/nucleic acid deglycase HchA OS=Staphylococcus aureus OX=1280 GN=hchA PE=3 SV=1	0	19.154	14	4	27	1	1	292	32.1	4.89	64.14	1.15853e+06	1091960	1.12157e+06	1.34644e+06	1.40474e+06	1.28477e+06							342.4		9.78		100	0.01
A0A0E1X704	Putative phosphoesterase HMPREF0769_12768 OS=Staphylococcus aureus subsp. aureus MN8 OX=548470 GN=HMPREF0769_12768 PE=3 SV=1	0	32.029	22	3	21	3	1	169	19.3	5.01	59.54	2.23486e+06	2.37161e+06	2.20481e+06	2.52981e+06	2.17233e+06	2.00508e+06	21958		18814.8	24211.4	8236.98	6909.39	348.2	28.8	6.39	49.19	12.075	0.0828157	1.46599e-07
A0A0E0VMS9	Putative pit accessory protein OS=Staphylococcus aureus subsp. aureus 71193 OX=1155084 GN=ST398NM01_0741 PE=3 SV=1	0	5.912	12	2	6	2	1	205	23.7	4.72	12.82	558021	509901	524531	637690	554238	562371							146.7		6.69		100	0.01
A0A0D1JQ13	Putative pyridoxal phosphate-dependent acyltransferase OS=Staphylococcus aureus subsp. aureus OX=46170 GN=QU38_09765 PE=3 SV=1	0	17.923	16	5	15	5	1	395	42.9	5.44	31.2	1.45815e+06	1.32881e+06	1.39703e+06	1.2099e+06	1.12141e+06	1.01171e+06	20307.8	15228.2	35359.5		26469.8	13862.5	328	49.6	13.11	39.11	6.61	0.151286	0.00045034
A0A0H2XHS5	Putative thioredoxin OS=Staphylococcus aureus (strain USA300) OX=367830 GN=SAUSA300_0789 PE=4 SV=1	0	5.214	25	2	6	2	1	106	12.1	4.6	14.74	1.06242e+06	1.19714e+06	1.08576e+06	1.12462e+06	1.1592e+06	1.02416e+06	158539	171911	169560	94310.7	105311	100965	146.3	174.3	5.71	19.87	0.839	1.1919	0.937306
A0A6B5KI90	Putative TrmH family tRNA/rRNA methyltransferase OS=Staphylococcus aureus OX=1280 GN=G0V79_05095 PE=4 SV=1	0	5.65	7	2	9	2	1	345	38.1	8.31	19.85			30521.6			28209.7	15512			12957.7		16476.1	8.7	41.4	4.02	14.39	0.209	4.78469	6.93904e-07
A0A1Q8DC44	Pyridoxal 5'-phosphate synthase subunit PdxS OS=Staphylococcus aureus OX=1280 GN=pdxS PE=3 SV=1	0	36.468	19	5	52	1	1	295	31.9	5.36	143.39	175627	128251	141874	359952	356096	316169	38266.7	26256.8			29409.2		94.7	129.3	43.62	17.37	0.732	1.36612	0.470654
A0A077ULX5	Pyridoxal 5'-phosphate synthase subunit PdxS OS=Staphylococcus aureus OX=1280 GN=pdxS PE=3 SV=1	0	33.341	18	5	48	1	1	295	32	5.19	129.97	562686	711882	644129	915359	757470	709590							365.2		15.5		100	0.01
A0A6B5FXH2	Pyruvate dehydrogenase E1 component subunit alpha OS=Staphylococcus aureus OX=1280 GN=pdhA PE=4 SV=1	0	19.969	12	3	19	3	1	370	41.4	5	36.07	1.80696e+06	1.90672e+06	2.01355e+06	1.86829e+06	1.81657e+06	1.64794e+06	48715.9	59182.6	53071.9	56552.9	45862	47322.6	230	67.4	7.21	11.49	3.413	0.292997	2.65675e-09
A0A0E1VIR3	Pyruvate kinase OS=Staphylococcus aureus subsp. aureus USA300_TCH959 OX=450394 GN=pyk PE=3 SV=1	0	43.996	19	9	57	9	1	585	63.1	5.35	141.67	7.00566e+06	6.73185e+06	6.62496e+06	7.4729e+06	7.94257e+06	7.20516e+06	410780	394757	404889	261098	341516	298276	241.2	129.9	6.01	10.68	1.856	0.538793	4.77193e-07
A0A6B0BL47	Ribonuclease J OS=Staphylococcus aureus OX=1280 GN=rnj PE=3 SV=1	0	15.408	9	3	9	3	1	565	62.6	7.47	21.76	664454	739645	626467	568782	483365	457333	47252.8	34810.2	30074.6	24817.3	57800	44441.3	189.1	122.3	18.37	33.69	1.546	0.646831	0.730556
Q2G078	Ribonucleoside-diphosphate reductase OS=Staphylococcus aureus (strain NCTC 8325 / PS 47) OX=93061 GN=SAOUHSC_00742 PE=3 SV=1	0	7.207	4	2	8	2	1	721	82.6	5.52	15.13	418349	358873	374646	179462	222732	181900	23087.2	22546.3	21533.1	18299.3	20463.9	26151.3	202.3	155.1	36.68	14.41	1.304	0.766871	0.614591
A0A658X4C2	Ribosome recycling factor OS=Staphylococcus aureus OX=1280 GN=frr PE=3 SV=1	0	14.381	18	3	14	3	1	184	20.3	5	42.65	1.51549e+06	1.47363e+06	1.49789e+06	1.89471e+06	1.99314e+06	1.77107e+06		15696.5	13604.7	16142.2	15884.5		348.2	33.7	12.6	14.18	10.331	0.0967961	8.89421e-05
A0A0E0VQP5	RNA binding protein (CRS1/YhbY family) OS=Staphylococcus aureus subsp. aureus 71193 OX=1155084 GN=ST398NM01_1660 PE=4 SV=1	0	4.239	24	2	6	2	1	96	11.1	5.95	11.62	400925	373650	411002	354732	345838	407738					8218.75	8179.39	105.4	25.1	10.08	0.82	4.2	0.238095	1.58361e-10
A0A0H3KCZ3	RNA polymerase sigma factor SigA OS=Staphylococcus aureus (strain Newman) OX=426430 GN=sigA PE=3 SV=1	0	26.168	18	5	31	5	1	368	42.1	5.11	73.83	2.09395e+06	2.01488e+06	1.96034e+06	2.41409e+06	2.42351e+06	1.9864e+06	549057	488785	535609	247383	252819	203356	115.9	202.8	7.45	35.01	0.571	1.75131	0.0023548
A0A1Q8DBY8	S-adenosylmethionine synthase OS=Staphylococcus aureus OX=1280 GN=metK PE=3 SV=1	0	23.737	11	6	37	1	1	398	43.6	5.01	85.28	26840.3		196653		122349								19.2		76.12		100	0.01
A0A0E0VQ36	S-adenosylmethionine synthase OS=Staphylococcus aureus subsp. aureus 71193 OX=1155084 GN=metK PE=3 SV=1	0	33.341	14	7	55	2	1	431	47.6	5.12	143.01	333729	346531	317643	378735	394405	376716	14657.2	9595.64	19281.1	28863.8	41910.8	12497.7	25.3	11.4	8.42	63.25	2.206	0.453309	0.0196909
A0A6H3WEV4	Secretory antigen SsaA OS=Staphylococcus aureus OX=1280 GN=ssaA2_4 PE=4 SV=1	0	12.94	17	4	16	4	1	297	33	8.97	26.56	991206	929662	969744	1.2568e+06	1.35291e+06	1.20253e+06	6883.8	7300.83	5788.6	3806.63	20192.7	25696.6	295.1	18	15.15	84.04	16.394	0.0609979	2.07844e-05
A0A077VQS8	Serine--tRNA ligase OS=Staphylococcus aureus OX=1280 GN=serS PE=3 SV=1	0	23.578	16	5	20	5	1	428	48.6	5.15	60.83	3.83388e+06	3.4783e+06	3.58818e+06	4.23964e+06	4.24648e+06	4.13488e+06	263216	270458	230714	432237	426522	405802	160.2	141.4	8.22	35.14	1.133	0.882613	0.730556
A0A1Q8DBS7	Succinate dehydrogenase flavoprotein subunit OS=Staphylococcus aureus OX=1280 GN=BSZ10_11035 PE=3 SV=1	0	27.593	9	4	37	4	1	588	65.5	5.72	100.3	324530	538203	520666	318953	432911	415877			66637.9	7761.28	52900.6	56211	17.1	24.1	24.15	55.02	0.709	1.41044	0.999986
A0A0K7NVV8	Succinate--CoA ligase [ADP-forming] subunit alpha OS=Staphylococcus aureus OX=1280 GN=sucD PE=3 SV=1	0	16.088	13	3	19	2	1	302	31.5	5.67	40.51	848401	692859	735620	955266	851981	649291		16699.7	19544.4	9116.83	9335.12	8561.49	288.9	37.8	11.36	32.51	7.648	0.130753	1.05659e-05
A0A077URG0	Succinate--CoA ligase [ADP-forming] subunit beta OS=Staphylococcus aureus OX=1280 GN=sucC PE=3 SV=1	0	20.502	18	6	34	6	1	388	42	4.94	61.3	1.64001e+06	1.63289e+06	1.83261e+06	1.78796e+06	1.83034e+06	1.54911e+06	63910.5	72376.1	62528.1	46291.9	54629.4	38040	169.8	60.3	6.54	15.83	2.816	0.355114	5.10114e-08
A0A641ACV2	Superoxide dismutase OS=Staphylococcus aureus OX=1280 GN=D7S40_03815 PE=3 SV=1	0	28.638	27	5	27	4	1	199	22.6	5.29	69.17	1.22664e+06	867349	1.04302e+06	1.824e+06	1.38501e+06	1.23353e+06	11105.3					65414.5	271	60.3	23.67	106.4	4.497	0.22237	0.0346371
A0A5C8X9T2	Thiol peroxidase OS=Staphylococcus aureus OX=1280 GN=tpx PE=3 SV=1	0	6.806	22	2	6	2	1	164	17.9	4.75	6.2	252812	255612	235198	199009	156566	189698	18339.8	19251.3	16284.3				169.5	132.1	18.78	7.54	1.284	0.778816	0.741843
A0A0E0VNW0	Thioredoxin OS=Staphylococcus aureus subsp. aureus 71193 OX=1155084 GN=ST398NM01_1141 PE=3 SV=1	0	30.502	37	4	25	4	1	107	11.8	4.55	69.98	5.67439e+06	5.44453e+06	5213979	6.2584e+06	5.625e+06	5.57229e+06	97207.4	39001.2	54551.6	76310.5	62971	80109.1	326	45.7	4.6	30.93	7.132	0.140213	1.60342e-06
A0A0H3K7K6	Thioredoxin reductase OS=Staphylococcus aureus (strain Newman) OX=426430 GN=trxB PE=3 SV=1	0	18.102	22	4	17	4	1	311	33.6	5.38	29.71	799441	750654	701712	681377	601429	254270					9590.78		208.6	32.1	30.2		6.507	0.153681
A0A0D1JRE2	Threonine--tRNA ligase OS=Staphylococcus aureus subsp. aureus OX=46170 GN=thrS PE=3 SV=1	0	21.378	9	4	13	4	1	645	74.4	5.39	36.48	981845	980048	887057	846470	743487	749079		45981.3		32077.5		29906.3	260.7	109.1	11.94	14.49	2.391	0.418235	0.000221169
A0A0D1H5M4	Transaldolase OS=Staphylococcus aureus subsp. aureus OX=46170 GN=E5491_09655 PE=4 SV=1	0	13.793	18	4	23	4	1	237	25.7	4.83	55.07	2.53676e+06	3.97396e+06	3.96742e+06	2.88364e+06	2.9313e+06	2.68467e+06	136961	130592	132255	202368	91378.9	172828	267.6	120.8	22.08	32.41	2.216	0.451264	0.278891
T1Y9F1	Transcription elongation factor GreA OS=Staphylococcus aureus subsp. aureus CN1 OX=1193576 GN=greA PE=3 SV=1	0	38.727	46	6	25	6	1	158	17.7	4.59	65.39	4.58853e+06	3.69529e+06	4.16496e+06	3.89978e+06	3.56657e+06	3.15753e+06	59395.7	42880.5	55343	48042.7	24597.8	57668.9	339.8	48.9	11.42	26.81	6.949	0.143906	2.24613e-10
Q2YSV9	Transcriptional regulator SarA OS=Staphylococcus aureus (strain bovine RF122 / ET3-1) OX=273036 GN=sarA PE=3 SV=1	0	9.381	23	3	19	3	1	124	14.7	8.06	43.54	2.28187e+06	2349503	2.38628e+06	2.35235e+06	2.33248e+06	1.96996e+06	45047.1	50415.9	41026.6	34915.7	37860.9	40180.4	322	59.4	5.9	7.94	5.424	0.184366	4.51694e-07
A0A0E0VPY6	Transketolase OS=Staphylococcus aureus subsp. aureus 71193 OX=1155084 GN=ST398NM01_1344 PE=3 SV=1	0	83.507	25	14	92	14	1	662	72.2	5.03	228.96	1.13693e+07	1.09159e+07	1.05475e+07	1.14163e+07	1.11447e+07	1.02571e+07	53004.4	108109	48593.6	12312.4	11721.8	32847.8	328.4	12.5	0.94	75.5	26.193	0.0381781	2.49439e-10
D7RM09	Translation elongation factor Tu (Fragment) OS=Staphylococcus aureus subsp. aureus OX=46170 PE=3 SV=1	0	140.255	68	13	159	1	1	225	24.9	4.55	447.15	420957	476311	367353	253946	205301	187645							400		37.77		100	0.01
A0A0E0VNE8	Translation initiation factor IF-2 OS=Staphylococcus aureus subsp. aureus 71193 OX=1155084 GN=infB PE=3 SV=1	0	27.33	11	6	35	6	1	713	78.8	5.2	74.75	3.52209e+06	3.3484e+06	3.26795e+06	2.7878e+06	2.49319e+06	2.42513e+06	50206.9	46892.3	56835.7	59894.3	87195.8	89855.8	234.8	47.7	15.51	35.75	4.92	0.203252	1.42348e-05
A0A2S6DJE9	Translation initiation factor IF-3 OS=Staphylococcus aureus OX=1280 GN=infC PE=3 SV=1	0	7.854	14	2	10	1	1	168	19.5	9.74	24.19	17638.3			43526.4	55426.9			23478.9	31159.9	23716.4	108116	102667	10.7	77.4	50.17	79.27	0.138	7.24638	1.22143e-05
A0A0E0VQY7	Translation initiation factor IF-3 OS=Staphylococcus aureus subsp. aureus 71193 OX=1155084 GN=infC PE=3 SV=1	0	15.987	14	2	9	1	1	200	23.1	9.57	22.5	385890	269158	259550	225995	266829	193198							400		22.43		100	0.01
A0A0E0VQY3	Trigger factor OS=Staphylococcus aureus subsp. aureus 71193 OX=1155084 GN=tig PE=3 SV=1	0	53.16	21	8	41	8	1	433	48.6	4.42	132.93	8.59839e+06	8.50128e+06	8.25316e+06	8.56639e+06	7.95631e+06	7.40624e+06	68330.6	27033.1	32511.3	83606.3	77042.9	70955.8	351.2	30.2	4.29	45.11	11.623	0.0860363	3.83313e-10
A0A033V0E0	Triosephosphate isomerase OS=Staphylococcus aureus C0673 OX=1413510 GN=tpiA PE=3 SV=1	0	24.007	13	3	55	2	1	253	27	4.74	154.17	3.49371e+06	3.42039e+06	3.28709e+06	960506	840117	752497	1.32657e+06	1.32265e+06	1.30312e+06	934887	938129	985944	31.3	207.2	66.03	9.43	0.151	6.62252	1.04011e-06
A0A658WZQ1	Triosephosphate isomerase OS=Staphylococcus aureus OX=1280 GN=tpiA PE=3 SV=1	0	84.852	58	13	67	12	1	253	27.2	5.03	196.03	1.00075e+07	9.15368e+06	8.8388e+06	8.1515e+06	6.92207e+06	6.74879e+06	346744	288304	312113	242228	260050	271980	261.8	91.5	14.73	6.66	2.861	0.349528	0.00100997
A0A6B8R5R8	Uncharacterized protein OS=Staphylococcus aureus OX=1280 GN=SAST44_00919 PE=3 SV=1	0	17.316	13	5	17	5	1	468	52.9	5.12	34.61	451459	450703	421753	459084	481530	471253	41216.5	41585.2	40172.8	27663.9	32752.8	21140	144.5	119.8	5.24	18.03	1.206	0.829187	0.055386
A0A0E0VQ99	Uncharacterized protein OS=Staphylococcus aureus subsp. aureus 71193 OX=1155084 GN=ST398NM01_1920 PE=4 SV=1	0	13.53	18	4	8	4	1	208	23.4	5.73	16.61	2.17199e+06	2.18013e+06	2.15006e+06	1.32395e+06	1.29299e+06	1.12018e+06	1.83239e+06	1.89777e+06	1.74413e+06	2.3938e+06	2.33398e+06	2.55742e+06	14	184.6	30.15	24.27	0.076	13.1579	5.60054e-13
A0A0D1HS03	Uncharacterized protein OS=Staphylococcus aureus subsp. aureus OX=46170 GN=QU38_07655 PE=4 SV=1	0	5.064	16	2	8	2	1	118	13.2	9.06	21.01	1.21216e+06	1.10773e+06	1.20731e+06	1.26509e+06	1.39e+06	1.41765e+06	61513.5	45875.9	56478.1	80480.4	64817	76225.7	259.4	135.1	10.67	27.24	1.92	0.520833	0.000134277
A0A0E1VGN7	Universal stress protein OS=Staphylococcus aureus subsp. aureus USA300_TCH959 OX=450394 GN=HMPREF0776_2742 PE=3 SV=1	0	27.896	46	6	32	6	1	166	18.5	5.87	68.27	5.0058e+06	4.75653e+06	4.96479e+06	4.81786e+06	4.85131e+06	4.30367e+06	57000.3		24124.9	28217.5	23044.8		294.8	17.5	4.16	40.69	16.829	0.0594212	1.04416e-09
A0A0U1N0J7	UPF0342 protein SAMEA2445518_00042 OS=Staphylococcus aureus OX=1280 GN=SAMEA2445518_00042 PE=3 SV=1	0	16.095	40	3	15	3	1	114	13.3	4.37	31.22	4.23813e+06	3.95105e+06	4.43582e+06	3.78095e+06	3.99785e+06	3.56468e+06						21546.6	354.2	21.6	8.12		16.37	0.0610874
A0A077ULD8	UPF0365 protein BN1321_260211 OS=Staphylococcus aureus OX=1280 GN=floA PE=3 SV=1	0	9.552	7	2	9	2	1	329	35.2	5.88	20.26	683963	577023	587046	661793	721627	604939	34509.9	16184.5	48533	42219.8	76672.1	40324.6	223.6	162.3	6.66	50.35	1.377	0.726216	0.141159
A0A2X2K665	Uracil phosphoribosyltransferase OS=Staphylococcus aureus OX=1280 GN=upp PE=3 SV=1	0	10.026	11	2	6	2	1	215	23.8	6.8	17.19	981739	820409	807162	871287	879236	928842		27728.6	24612.5	24173.3	31264.2	32924.1	300	96.1	7.35	18.65	3.123	0.320205	3.00215e-06
A0A133Q0M7	Uridylate kinase OS=Staphylococcus aureus OX=1280 GN=pyrH PE=3 SV=1	0	6.031	11	3	9	3	1	258	28.3	6.57	17.06	1.31013e+06	1.63413e+06	1.37259e+06	1.63088e+06	1.55959e+06	1.53691e+06	128497	126598	115102	102528	97841	101902	171.5	127.2	9.65	4.31	1.348	0.74184	0.00777424
A0A033UTM3	Urocanate hydratase OS=Staphylococcus aureus C0673 OX=1413510 GN=hutU PE=3 SV=1	0	5.16	4	2	5	2	1	555	60.7	5.29	9.78	344307	419032	387712	458309	308416	349902	183654	178175	160737	117719	119541	100982	79.7	299.7	14.34	16.28	0.266	3.7594	1.68077e-06
A0A077URL1	Valine--tRNA ligase OS=Staphylococcus aureus OX=1280 GN=valS PE=3 SV=1	0	6.712	3	2	11	1	1	876	101.6	5.11	14.43	186799	171931	155853	205344	197281	153135			27232.5				160.3	239.7	8.83		0.668	1.49701
A0A2S6DJM8	Zinc metalloprotease (Fragment) OS=Staphylococcus aureus OX=1280 GN=CSC87_13960 PE=3 SV=1	0	35.125	13	4	29	2	1	455	49.9	5.34	77.02	228753	265196	210076	145386	169606	158923	130335	122797	113261	88944			33.8	202.4	24.09	8.44	0.167	5.98802	3.86166e-09

## Sheet: Quantitative proteins
Accession	Description	Exp. q-value: Combined	Sum PEP Score	Coverage [%]	# Peptides	# PSMs	# Unique Peptides	# Protein Groups	# AAs	MW [kDa]	calc. pI	Score Sequest HT: Sequest HT	Abundance: F2: Control, 98825TX, 1	Abundance: F3: Control, 98825TX, 2	Abundance: F4: Control, 98825TX, 3	Abundance: F5: Control, 98825TX, 1	Abundance: F6: Control, 98825TX, 2	Abundance: F7: Control, 98825TX, 3	Abundance: F8: Metabolite I, 98825TX, 1	Abundance: F9: Metabolite I, 98825TX, 2	Abundance: F10: Metabolite I, 98825TX, 3	Abundance: F11: Metabolite I, 98825TX, 1	Abundance: F12: Metabolite I, 98825TX, 2	Abundance: F13: Metabolite I, 98825TX, 3	Abundances (Average): 98825TX, Control	Abundances (Average): 98825TX, Metabolite I	Abundances (Average) CV [%]: 98825TX, Control	Abundances (Average) CV [%]: 98825TX, Metabolite I	Abundance Ratio: (98825TX, Control) / (98825TX, Metabolite I)	Abundance Ratio: (98825TX, Metabolite I) / (98825TX, Control)	Abundance Ratio Adj. P-Value	Log 2 Abundance Ratio: (98825TX, Metabolite I) / (98825TX, Control)	-LOG10 p-value
A0A6G3DVP1	(D)CMP kinase (Fragment) OS=Staphylococcus aureus OX=1280 GN=cmk PE=4 SV=1	0	10.542	19	2	10	2	1	149	15.8	5.76	23.44	1.353e+06	1.11296e+06	1.0584e+06	1.08886e+06	1.26178e+06	1.30395e+06	417120	423173	413085	278917	297260	291291	63.7	193.1	10.72	11.76	0.33	3.0303	4.57706e-12	1.59946	11.3394
A0A033UVZ4	1,4-dihydroxy-2-naphthoyl-CoA synthase OS=Staphylococcus aureus C0673 OX=1413510 GN=menB PE=3 SV=1	0	13.62	10	3	30	2	1	272	30.4	5.73	75.08	1.8416e+06	1.70591e+06	1.71199e+06	1.91723e+06	1.88322e+06	1.78257e+06	44290.5	32005.4	29982.5	8052.87	26985.6	24747.4	101	16.5	3.16	37.45	6.137	0.162946	2.10494e-09	-2.61753	8.67676
A0A077UIC7	1,4-dihydroxy-2-naphthoyl-CoA synthase OS=Staphylococcus aureus OX=1280 GN=menB PE=3 SV=1	0	4.156	8	2	7	1	1	273	30.4	5.44	16.78	400584	384763	403271	663510	662447	583073					29019.9	23860.3	235.3	136.5	25.25	12.65	1.723	0.580383	0.101362	-0.784923	0.994124
A0A0U1MBX6	10 kDa chaperonin OS=Staphylococcus aureus OX=1280 GN=groES PE=3 SV=1	0	9.551	24	2	9	2	1	94	10.4	4.7	26.3	1.60673e+06	1.57382e+06	1.54999e+06	2.11891e+06	1.95079e+06	2.03022e+06		13369	7139.04		7828.13	9882.17	304.7	17.1	14.18	26.25	17.825	0.056101	7.09784e-08	-4.15583	7.14887
A0A077UQ49	2,3-bisphosphoglycerate-dependent phosphoglycerate mutase OS=Staphylococcus aureus OX=1280 GN=pgm_1 PE=3 SV=1	0	9.628	12	2	8	2	1	228	26.7	5.39	16.55	483932	523472	537911	415496	441311	386620		33193.3	10253.4	14883.1	12675.1	16949.5	229.3	85.5	13.89	45.14	2.682	0.372856	0.00382582	-1.42331	2.41728
A0A090M0Z4	2-oxoglutarate dehydrogenase E1 component OS=Staphylococcus aureus OX=1280 GN=odhA PE=3 SV=1	0	6.914	5	3	7	3	1	932	105.3	5.66	11.07	728038	609309	522366	585381	418378	260143	98730	97992.9	105608	98681.5	113915	104019	111.1	215.6	29.74	12.3	0.515	1.94175	0.000354518	0.957356	3.45036
A0A0E1VJH6	30S ribosomal protein S1 OS=Staphylococcus aureus subsp. aureus USA300_TCH959 OX=450394 GN=rpsA PE=3 SV=1	0	36.133	18	5	29	5	1	398	44.1	4.64	87.9	5.2237e+06	4.97189e+06	5.21591e+06	5.44148e+06	5.37501e+06	5.11289e+06	56190.3	16715.8	37609.7	10425.9	26254.6		357.9	19.8	2.85	56.21	18.118	0.0551937	1.85058e-09	-4.17935	8.73269
A0A2S6DJF1	30S ribosomal protein S10 OS=Staphylococcus aureus OX=1280 GN=rpsJ PE=3 SV=1	0	5.273	18	2	18	1	1	102	11.6	9.74	31.37	535093	239852	511159	871130	721367	839802			3497.13			2329.97	157.1	7.7	38.65	18.65	20.409	0.048998	6.71777e-08	-4.35113	7.17277
A0A2S6DK07	30S ribosomal protein S13 OS=Staphylococcus aureus OX=1280 GN=rpsM PE=3 SV=1	0	9.03	9	2	30	2	1	121	13.8	10.62	77.29	4217967	3.85002e+06	3.93638e+06	5.63272e+06	5.61192e+06	5.64683e+06	210294	192667	186214	153975	150656	183116	154.5	60.1	18.7	7.84	2.569	0.389257	1.09875e-08	-1.36121	7.9591
A0A0E1VNK9	30S ribosomal protein S19 OS=Staphylococcus aureus subsp. aureus USA300_TCH959 OX=450394 GN=rpsS PE=3 SV=1	0	6.979	20	2	15	2	1	108	12.3	10.05	34.23	241877	189460	225059	179981	213833	168352		43306.8		30372.9	35834.5	29376.8	4.6	8.4	12.98	11.15	0.545	1.83486	1.0334e-06	0.875672	5.98573
A0A1Q8DBU3	30S ribosomal protein S3 OS=Staphylococcus aureus OX=1280 GN=rpsC PE=3 SV=1	0	19.978	23	4	19	4	1	217	24.2	9.72	46.78	1.42632e+06	1.27585e+06	1.39316e+06	1.32334e+06	1.46907e+06	1.39101e+06	228922	233962	206603	245458	250164	255138	63.2	111.9	5.75	15.13	0.565	1.76991	4.68703e-06	0.823677	5.3291
A0A2S6DJ38	30S ribosomal protein S4 (Fragment) OS=Staphylococcus aureus OX=1280 GN=CSC87_14910 PE=3 SV=1	0	21.938	31	4	26	3	1	127	14.5	10.49	85.27	895894	861980	831164	742754	764638	752630	157255	157985	165078	80834.8	102269	89992.9	27.4	42.9	8.27	23.07	0.639	1.56495	0.000560883	0.646112	3.25113
A0A077VNF2	30S ribosomal protein S4 OS=Staphylococcus aureus OX=1280 GN=rpsD PE=3 SV=1	0	24.204	29	6	42	5	1	200	23	10.02	131.39	3.12273e+06	3.17815e+06	3.07891e+06	3.27148e+06	3.41915e+06	3.30482e+06	101156	63762.5	59717.4	53789.5	75559.5	78825	107.4	24	4.96	21.77	4.476	0.223414	9.38446e-12	-2.16221	11.0276
A0A6B5LT54	30S ribosomal protein S5 OS=Staphylococcus aureus OX=1280 GN=rpsE PE=3 SV=1	0	14.62	29	3	13	2	1	166	17.7	9.88	35.83	766865	751155	840032	530045	501998	532322	34995.5	45709.6	40184.4	23271.5	22220.9	16346.8	275.1	124.9	23.61	31.12	2.202	0.454133	0.00134884	-1.13881	2.87004
A0A033UKP6	30S ribosomal protein S7 OS=Staphylococcus aureus C0673 OX=1413510 GN=rpsG PE=3 SV=1	0	17.475	22	3	19	3	1	156	17.8	9.94	66.03	562439	529005	529601	309452	313141	330358	26030.9	37551.4	34749	23261.8	20700.7	22884.7	24	14.4	28.88	19.28	1.665	0.600601	0.00986238	-0.735522	2.00602
A0A0E0VNA6	3-hexulose-6-phosphate synthase OS=Staphylococcus aureus subsp. aureus 71193 OX=1155084 GN=ST398NM01_0645 PE=3 SV=1	0	13.2	25	3	12	3	1	210	22.4	4.72	26.18	462667	484519	457881	440510	474559	382469				7303.87	9661.59	8233.86	269	54.6	7.21	13.09	4.931	0.202799	3.14581e-06	-2.30188	5.50227
A0A033V0T7	4-hydroxy-3-methylbut-2-en-1-yl diphosphate synthase (flavodoxin) OS=Staphylococcus aureus C0673 OX=1413510 GN=ispG PE=3 SV=1	0	6.302	7	2	2	2	1	366	39.4	6.27	4.66	322038	334008	308575	418829	414865	396291	688330	684697	663790	406981	409281	384072	24.7	363	13.21	20.26	0.068	14.7059	1.03527e-09	3.87832	8.98494
A0A033UV13	50S ribosomal protein L13 OS=Staphylococcus aureus C0673 OX=1413510 GN=rplM PE=3 SV=1	0	10.952	10	2	19	2	1	145	16.3	9.35	66.27	828725	772642	718627	379638	375104	413803	25350.2				16741.5		40.7	15	36.68	17.43	2.714	0.36846	0.0010563	-1.44042	2.97621
A0A0H2HWH9	50S ribosomal protein L14 OS=Staphylococcus aureus OX=1280 GN=rplN PE=3 SV=1	0	6.399	16	2	6	2	1	122	13.1	9.99	12.58	327295	271716	291561	263310	233729	195891			31056.5		12520.3		38.3	29.6	16.01	52.77	1.293	0.773395	0.509755	-0.370722	0.292638
A0A6B5IG64	50S ribosomal protein L15 OS=Staphylococcus aureus OX=1280 GN=rplO PE=3 SV=1	0	34.694	47	5	19	5	1	146	15.6	10.29	76.07	4.01574e+06	3.77021e+06	3.2866e+06	3.20892e+06	3.03579e+06	2.99981e+06	50206.3	66316.8	58073.9	25711.6	32399	39150	176.5	24.5	11.44	27.92	7.201	0.13887	1.03019e-11	-2.8482	10.9871
A0A077W3A7	50S ribosomal protein L18 OS=Staphylococcus aureus OX=1280 GN=rplR PE=3 SV=1	0	10.097	27	3	13	3	1	119	13.1	9.95	28.39	931203	720059	1.57835e+06	1.47575e+06	1.34293e+06	714956	22304.1	25489.7	35710.2	9498.18			322.2	66.9	33.75	43.87	4.819	0.207512	0.000168608	-2.26873	3.77312
A0A033V796	50S ribosomal protein L19 OS=Staphylococcus aureus C0673 OX=1413510 GN=rplS PE=3 SV=1	0	15.189	19	4	51	4	1	116	13.3	11.12	132.94	1.49735e+06	1.34948e+06	1.39235e+06	1.14773e+06	1.36932e+06	1.22197e+06	137193	127372	123673	38469.6	38936.6	79332.3	39.7	30.4	9.39	43.41	1.307	0.765111	0.0525508	-0.386259	1.27942
A0A2I7Y677	50S ribosomal protein L19 OS=Staphylococcus aureus OX=1280 GN=rplS PE=3 SV=1	0	13.739	28	3	39	3	1	116	13.4	11.5	106.53	8.71292e+06	8.51967e+06	8.27584e+06	7.48106e+06	8.11095e+06	7.33877e+06	261723	272330	280688	263553	224336	167251	159.5	49.6	6.84	14.6	3.214	0.311139	1.80669e-11	-1.68437	10.7431
A0A6B0CU60	50S ribosomal protein L2 (Fragment) OS=Staphylococcus aureus OX=1280 GN=rplB PE=3 SV=1	0	5.023	7	2	11	2	1	245	26.2	10.35	21.17	4.6219e+06	4.71243e+06	4.52003e+06	6.89495e+06	7.14872e+06	6.91321e+06	235615	206677	197838	197405	187583	213157	266	100.8	22.4	8.07	2.64	0.378788	1.18546e-08	-1.40054	7.92611
A0A033UV93	50S ribosomal protein L2 OS=Staphylococcus aureus C0673 OX=1413510 GN=rplB PE=3 SV=1	0	10.513	14	3	31	2	1	277	30.3	10.76	78.13	1.35408e+06	1.32538e+06	1.22363e+06	1.86728e+06	1.87e+06	1.70966e+06				9369.25		2095.18	51.7	1.7	17.87	89.86	31.229	0.0320215	5.85978e-09	-4.96481	8.23212
A0A380EM85	50S ribosomal protein L2 OS=Staphylococcus aureus OX=1280 GN=rplB PE=3 SV=1	0	24.898	29	6	22	5	1	279	30.4	10.77	52.09	4.13125e+06	4.21098e+06	4.19783e+06	4.09941e+06	3.93171e+06	3.81595e+06	90928.6	90190.9	91442.8	94453	102490	98002	259.9	63.2	4.62	13.05	4.114	0.243072	5.93276e-06	-2.04054	5.22674
A0A5C8X590	50S ribosomal protein L22 OS=Staphylococcus aureus OX=1280 GN=rplV PE=3 SV=1	0	6.333	24	3	25	3	1	117	12.9	9.92	41.63	1.08935e+06	1.22532e+06	1.08251e+06	2.43789e+06	2.48146e+06	2.30831e+06	246070	270166	283711	165067	165952	169417	141.6	173.2	39.35	18.38	0.818	1.22249	0.363661	0.289827	0.439303
A0A0H3KED7	50S ribosomal protein L29 OS=Staphylococcus aureus (strain Newman) OX=426430 GN=rpmC PE=1 SV=1	0	10.878	30	3	24	3	1	73	8.6	9.77	59.06	1.41654e+06	1.48938e+06	1.4867e+06	1.60007e+06	1.52442e+06	1.36907e+06	1302406	1.3809e+06	1.41235e+06	1.02376e+06	1.1249e+06	1.09565e+06	41.2	338.9	4.41	6.41	0.121	8.26446	5.28364e-13	3.04692	12.2771
A0A6H3XZQ7	50S ribosomal protein L30 OS=Staphylococcus aureus OX=1280 GN=rpmD PE=4 SV=1	0	9.427	37	2	10	2	1	59	6.6	10.11	26.51	693150	703035	627655	761866	783318	761534	92144.1	89850.8	81034.2	45559.4	46915.7	44327	192.1	169.8	8.06	26.98	1.131	0.884173	0.871401	-0.177599	0.0597821
A0A6B5H2C7	50S ribosomal protein L4 OS=Staphylococcus aureus OX=1280 GN=rplD PE=3 SV=1	0	7.105	11	3	14	3	1	207	22.5	9.91	33.34	7.04029e+06	6.52198e+06	6.74866e+06	8.15105e+06	8.68687e+06	7.9285e+06		9358.2	42418.6	42857.6	32718.2	38808.9	363.3	20.3	10.98	43.58	17.87	0.0559597	1.42297e-07	-4.15947	6.84681
A0A6A9GQJ6	50S ribosomal protein L5 OS=Staphylococcus aureus OX=1280 GN=rplE PE=3 SV=1	0	38.502	35	6	66	2	1	179	20.3	9.32	164.81	937072	988544	876025	261402	214086	692383	252363	228684	256256	159675	161231	130661	112.7	276.1	52.4	19.67	0.408	2.45098	0.0116798	1.29336	1.93256
A0A0D1I1V1	50S ribosomal protein L7/L12 OS=Staphylococcus aureus subsp. aureus OX=46170 GN=rplL PE=3 SV=1	0	24.012	43	5	49	5	1	122	12.7	4.65	92.86	1.42977e+07	1.3207e+07	1.38542e+07	1.56292e+07	1.53948e+07	1.43377e+07	992802	929039	853511	1.00357e+06	952135	1.01397e+06	203.5	137.1	5.09	13	1.484	0.673854	0.000184742	-0.569491	3.73343
A0A033UPJ3	60 kDa chaperonin OS=Staphylococcus aureus C0673 OX=1413510 GN=groL PE=3 SV=1	0	28.392	13	7	53	4	1	541	57.5	4.65	124.38	340152	452347	519640	73600.7	109312	121093	414557	444059	465309	392741	424220	448369	9.2	201.7	72.95	8.78	0.046	21.7391	3.7404e-09	4.44222	8.42708
A0A5C8XA84	60 kDa chaperonin OS=Staphylococcus aureus OX=1280 GN=groL PE=3 SV=1	0	38.374	19	7	50	4	1	538	57.6	4.65	116.47	1.53245e+06	1.44994e+06	1.49209e+06	1.702e+06	1.65545e+06	1.47068e+06	49991.1	58410	54568.6	42834.6	15014.3	15067.4	261.2	80.4	4.49	45.51	3.25	0.307692	3.7377e-06	-1.70044	5.4274
A0A6B5IIT6	AAA domain-containing protein (Fragment) OS=Staphylococcus aureus OX=1280 GN=G0Y40_07250 PE=4 SV=1	0	66.812	33	5	62	4	1	214	24.2	5.34	224.68	131034	126912	97691.3	75549	43181.3	47380.5	301629	277102	270844	178281	175149	149493	5.8	155.5	43.35	20.66	0.037	27.027	6.58723e-13	4.75633	12.1813
A0A6B5QB91	AAA domain-containing protein (Fragment) OS=Staphylococcus aureus OX=1280 GN=G0Y42_14195 PE=4 SV=1	0	53.447	54	5	77	4	1	142	15.8	5.38	238.1		27670.9	56726.8	35592.7		29427.3	443032	431868	431401	136062	171458	147657	1.2	105.3	36.59	46.35	0.012	83.3333	2.19688e-12	6.38082	11.6582
A0A6G3DVP2	ABC transporter substrate-binding protein (Fragment) OS=Staphylococcus aureus OX=1280 GN=GC244_14560 PE=4 SV=1	0	11.575	34	3	35	3	1	91	10.1	8.94	84.47	678158	615715	660435	695481	671924	580511	106722	99522	92409	81114.8	101553	86747.5	26.2	38.5	4.12	8.14	0.681	1.46843	1.91791e-07	0.554273	6.71717
A0A0E1XG33	ABC transporter, ATP-binding protein OS=Staphylococcus aureus subsp. aureus MN8 OX=548470 GN=HMPREF0769_12357 PE=4 SV=1	0	3.887	4	3	6	3	1	540	61.1	5.12	11.69	627077	685351	627168	280804	269482	480002	24327.4	23651.4	16980.1	16697.7	23675.6	26132.4	188.4	77.3	38.02	20.54	2.438	0.410172	0.00137407	-1.2857	2.86199
A0A077V192	Acetolactate synthase, catabolic OS=Staphylococcus aureus OX=1280 GN=alsS PE=3 SV=1	0	17.74	13	5	14	5	1	554	61.1	4.88	33.31	845275	801877	767424	671966	515814	560841	44097	46409.1	20670.6	43152.8	18434.8		221.1	127.3	19.06	39.12	1.737	0.575705	0.0270819	-0.796598	1.56732
A0A033V427	Aconitate hydratase OS=Staphylococcus aureus C0673 OX=1413510 GN=V070_00405 PE=3 SV=1	0	36.232	6	5	39	2	1	902	99.1	4.98	110.26	588818	501438	448765	502237	488364	373438				12393.8		14397.8	61.1	19.1	11.96	10.36	3.203	0.312207	8.08515e-07	-1.67942	6.09231
A0A0D1HHU1	Aconitate hydratase OS=Staphylococcus aureus subsp. aureus OX=46170 GN=QU38_13120 PE=3 SV=1	0	45.789	10	6	36	3	1	901	98.9	4.98	99.83	1.85233e+06	2.07637e+06	1.9304e+06	1.84394e+06	2.03682e+06	1.64098e+06	10367.3		12095.6	19625.3	9668.35	7587.51	360.8	20.4	8	43.58	17.676	0.0565739	0.000410448	-4.14372	3.38674
A0A033UPB9	Adenylosuccinate lyase OS=Staphylococcus aureus C0673 OX=1413510 GN=V070_01745 PE=3 SV=1	0	16.923	9	4	37	2	1	431	49.6	5.85	120.06	2.14305e+06	2.06038e+06	2.12244e+06	2.8626e+06	2.65597e+06	2.74123e+06	149367	149429	149070	100204	117987	130061	132.4	78.6	14.8	9.42	1.685	0.593472	0.00027971	-0.752749	3.55329
A0A133Q1T6	Adenylosuccinate lyase OS=Staphylococcus aureus OX=1280 GN=HMPREF3211_01046 PE=3 SV=1	0	13.938	10	4	24	2	1	454	52.2	6.28	67.73	683301	647534	683436	809423	781362	728153	88067.3	98301	98686.2		91899.6	87364.5	165.6	217.2	7.72	7.74	0.762	1.31234	0.285232	0.392137	0.544802
A0A077ULY2	Adenylosuccinate synthetase OS=Staphylococcus aureus OX=1280 GN=purA PE=3 SV=1	0	10.499	8	2	6	2	1	427	47.5	5.22	11.44	307777	257324	290884	349721	300925	330424		19464.7	12399.5				266.1	133.9	10.32	30.25	1.987	0.503271	0.00239257	-0.990592	2.62113
A0A1Q8DD75	Alanine dehydrogenase OS=Staphylococcus aureus OX=1280 GN=BSZ10_08475 PE=3 SV=1	0	12.485	8	2	12	1	1	373	40.1	5.3	29.28	1.19011e+06	1.30752e+06	1.30434e+06	1.48004e+06	1.55962e+06	1.09766e+06	25500.4		19933.8	20981.1	17692.3	23040.6	241.9	42.8	11.23	12.69	5.65	0.176991	5.28364e-13	-2.49825	12.2771
A0A0K7G660	Alcohol dehydrogenase OS=Staphylococcus aureus OX=1280 GN=adh1 PE=3 SV=1	0	40.752	18	5	46	5	1	336	36	5.52	158.62	1.76438e+06	1.69839e+06	1.81379e+06	2.3248e+06	2.43199e+06	2.18573e+06	189168	233898	197123	223364	202500	164274	60.9	61.7	14.98	13.86	0.987	1.01317	0.999986	0.018878	6.28913e-06
T1YCP4	Aldehyde dehydrogenase OS=Staphylococcus aureus subsp. aureus CN1 OX=1193576 GN=SAKOR_02089 PE=3 SV=1	0	42.257	15	6	26	6	1	481	52.7	5.19	75.64	3.15827e+06	3.15833e+06	2.94224e+06	3.15822e+06	3.007e+06	2.68609e+06	106096	114544	119387	56765.4	107476	107469	260	96.8	4.16	20.5	2.686	0.372301	2.39013e-05	-1.42546	4.62158
A0A077ULP0	Alkaline shock protein 23 OS=Staphylococcus aureus OX=1280 GN=asp23 PE=3 SV=1	0	43.721	31	7	41	7	1	169	19.2	5.2	110.79	6.81869e+06	6.6801e+06	6.69879e+06	7.56591e+06	7.2158e+06	6.85266e+06	50424.7	47638.7	40063.7	28127.1	28406.7	22877.5	288.2	14.5	3.84	23.4	19.839	0.0504058	1.33697e-08	-4.31027	7.87388
A0A0E0VL26	Alkyl hydroperoxide reductase C OS=Staphylococcus aureus subsp. aureus 71193 OX=1155084 GN=ST398NM01_0458 PE=3 SV=1	0	49.982	53	9	69	9	1	189	21	5.05	171	2.82681e+07	2.47879e+07	2.42401e+07	1.80656e+07	1.75043e+07	1.72202e+07	95439.7	45740.8	89213.4	86261.8	96832.5	93679.3	352.1	15.4	21.26	26.27	22.859	0.0437464	2.18468e-09	-4.51469	8.66061
A0A077ULX2	Alkyl hydroperoxide reductase subunit F OS=Staphylococcus aureus OX=1280 GN=ahpF PE=3 SV=1	0	34.292	14	5	26	5	1	507	54.7	4.77	76.74	2.66225e+06	2.61588e+06	2.38758e+06	2.07896e+06	2.03708e+06	1.90333e+06	12956.1	15447.4	10739.2	15572.3	13027.4	13059.1	358.5	23.4	13.76	17.44	15.29	0.0654022	3.18872e-07	-3.93452	6.49638
A0A2S6DIN8	Alpha-ketoacid dehydrogenase subunit beta (Fragment) OS=Staphylococcus aureus OX=1280 GN=CSC87_16020 PE=4 SV=1	0	21.94	31	3	35	2	1	115	12.3	4.79	99.71	142092	212913	194339			40716.4			7940.2		14449.7		19.5	13.1	52.67	49.01	1.492	0.670241	0.999986	-0.577248	6.28913e-06
A0A6B5RVL4	Alpha-ketoacid dehydrogenase subunit beta OS=Staphylococcus aureus OX=1280 GN=G0W16_04070 PE=4 SV=1	0	51.148	29	6	56	5	1	325	35.2	4.73	154.22	6.67966e+06	7.00601e+06	6.47815e+06	4.00828e+06	4.1311e+06	3.59454e+06	104986	59878.2	85059.8	33860.3	62980.1	26877.6	254	31.4	29.63	41.57	8.084	0.123701	5.06818e-10	-3.01507	9.29515
A0A0E1XD57	Arginine deiminase OS=Staphylococcus aureus subsp. aureus MN8 OX=548470 GN=arcA PE=3 SV=1	0	9.053	3	2	3	2	1	411	46.9	5.25	6.93	426821	243461	421004	482167	478380	405059	11127.8	83603.1	20172.4	18875.9	18152.1	57309.5	226.3	108.6	20.11	80.07	2.083	0.480077	0.677747	-1.05866	0.168932
A0A0E0VMF7	Argininosuccinate synthase OS=Staphylococcus aureus subsp. aureus 71193 OX=1155084 GN=argG PE=3 SV=1	0	14.826	12	5	25	5	1	419	46.6	5.02	48.76	5.44109e+06	5.13134e+06	5.36016e+06	7.2563e+06	6.94151e+06	6.5381e+06	265201	248141	161868	179415	189958	176750	225.5	75.8	14.14	15.32	2.974	0.336247	6.33431e-07	-1.5724	6.1983
A0A077UK09	Asparagine--tRNA ligase OS=Staphylococcus aureus OX=1280 GN=asnS PE=3 SV=1	0	6.384	6	2	7	2	1	430	49.1	5.24	14.41	223153	229647	235832	138491	167186	222478			37030.6	26295.8	30227.5	39838.6	120.2	186.2	21.94	17.86	0.646	1.54799	0.00167961	0.630394	2.77479
A0A1Q8DEX3	Aspartyl/glutamyl-tRNA(Asn/Gln) amidotransferase subunit B OS=Staphylococcus aureus OX=1280 GN=gatB PE=3 SV=1	0	15.636	8	3	23	1	1	475	53.6	5.03	50.23	139511	126118	148064	171606	172620	174649	41535	34501.8	38171.5	13790.9		20676.7	70.4	146.6	13.71	33.56	0.48	2.08333	0.00283052	1.05889	2.54813
A0A0U1MPN7	Aspartyl/glutamyl-tRNA(Asn/Gln) amidotransferase subunit B OS=Staphylococcus aureus OX=1280 GN=gatB PE=3 SV=1	0	12.761	7	3	21	1	1	478	54	5.1	48.98	380850	362166	302012	578835	582989	522105	46808.9	42785.4	47044.2	45453.6	50151.6	36426.2	194.6	193.8	25.83	12.58	1.005	0.995025	0.992723	-0.0071955	0.00317198
A0A6B5GER5	ATP synthase gamma chain OS=Staphylococcus aureus OX=1280 GN=atpG PE=3 SV=1	0	9.719	17	3	6	3	1	288	32.1	5.86	10.15	379346	327052	239298	284817	273666	200666	123792	120442	127881	76276.2	74154.8	78909.2	74.8	279.2	20.1	18.23	0.268	3.73134	7.09784e-08	1.8997	7.14887
A0A2X2WY80	ATP synthase subunit alpha OS=Staphylococcus aureus OX=1280 GN=atpA PE=3 SV=1	0	50.658	23	10	88	10	1	502	54.5	4.97	229.8	1.00054e+07	9.1828e+06	8.99397e+06	9.32487e+06	9.51168e+06	8.66659e+06	6.93433e+06	6.93725e+06	6.71254e+06	5.47216e+06	5.56981e+06	5.44645e+06	35.9	244.4	2.49	3.72	0.147	6.80272	5.28364e-13	2.76611	12.2771
A0A033ULT3	ATP synthase subunit beta OS=Staphylococcus aureus C0673 OX=1413510 GN=atpD PE=3 SV=1	0	41.732	21	7	54	1	1	471	51.3	4.94	139.9	1.20456e+06	1.15852e+06	1.19352e+06	652079	873157	600546	29876.1	25963.3		29334.5		22978.4	101.6	27.3	29.41	13.04	3.718	0.268962	9.83377e-07	-1.89453	6.00728
A0A2S6DIV3	ATP-dependent Clp protease ATP-binding subunit (Fragment) OS=Staphylococcus aureus OX=1280 GN=CSC87_15495 PE=4 SV=1	0	7.316	9	2	6	2	1	161	17.5	4.74	12.6	42244.2				30069.1		1.13519e+06	981097	847601	860521	822282	810256	1.4	385.8	23.02	8.29	0.01	100	6.048e-14	6.64386	13.2184
A0A033UZL6	ATP-dependent Clp protease ATP-binding subunit ClpX OS=Staphylococcus aureus C0673 OX=1413510 GN=clpX PE=3 SV=1	0	17.948	9	3	24	2	1	420	46.2	4.55	73.73	1.93871e+06	2.09895e+06	1.715e+06	2.34445e+06	2021424	2.1404e+06				14267.7	14665	29204.6	148.5	11.7	9.99	44.35	12.671	0.0789204	9.38446e-12	-3.66346	11.0276
A0A5C8XBW5	ATP-dependent Clp protease ATP-binding subunit OS=Staphylococcus aureus OX=1280 GN=clpL PE=4 SV=1	0	73.22	22	13	90	13	1	705	78.3	5.03	234.34	8.27389e+06	7.90525e+06	7.63551e+06	8.54017e+06	8.10977e+06	7.93593e+06	4.77497e+06	4.81506e+06	5.05557e+06	3.54058e+06	3.53665e+06	3.15676e+06	62.1	327	2.33	12.16	0.19	5.26316	5.28364e-13	2.39593	12.2771
A0A0E1VJU8	ATP-dependent protease ATPase subunit HslU OS=Staphylococcus aureus subsp. aureus USA300_TCH959 OX=450394 GN=hslU PE=3 SV=1	0	17.777	9	3	19	1	1	470	52.7	5.36	50.74	382372	392286	335572	451525	443695	398771	29679.8	29147.4	27134.6			12005.4	67.5	44.7	9.13	29.22	1.509	0.662691	0.000650675	-0.593593	3.18664
A0A033UE78	ATP-dependent zinc metalloprotease FtsH OS=Staphylococcus aureus C0673 OX=1413510 GN=ftsH PE=3 SV=1	0	23.597	6	3	34	1	1	702	78.2	5.12	93.45				138055	131128	131522	21136	22345.2		3819.81			16.7	24.8	3.82	62.28	0.674	1.48368	0.999986	0.56918	6.28913e-06
A0A6B5KLY3	Bifunctional purine biosynthesis protein PurH OS=Staphylococcus aureus OX=1280 GN=purH PE=3 SV=1	0	101.497	29	11	152	11	1	529	57.4	5.87	418.06	1.67169e+06	1.48948e+06	1.44784e+06	1.60317e+06	1.5424e+06	1.51746e+06	882768	796953	806939	562763	530859	514709	17.1	77.7	3.33	15.67	0.22	4.54545	5.55318e-13	2.18442	12.2555
A0A077UWN5	Biotin carboxyl carrier protein of acetyl-CoA carboxylase OS=Staphylococcus aureus OX=1280 GN=accB_2 PE=4 SV=1	0	6.963	13	2	7	2	1	154	17.1	4.56	17.78	392262	327833	323267	318140	327702	283383	35631.2			19867.6		20630.4	234	166	8.68	23.18	1.41	0.70922	0.0586166	-0.495695	1.23198
A0A077UWT7	Biotin carboxylase OS=Staphylococcus aureus OX=1280 GN=cfiB_2 PE=4 SV=1	0	4.72	6	2	17	2	1	452	50.1	5.57	39.93	98913.2	122033	116170			56084.1		10836.4	18370.2	12736.5	9082.96		8.4	9.6	29.85	28.22	0.876	1.14155	0.251797	0.190997	0.59895
A0A0E0VNT6	Catalase OS=Staphylococcus aureus subsp. aureus 71193 OX=1155084 GN=ST398NM01_1336 PE=3 SV=1	0	19.49	15	6	20	6	1	507	58.6	5.48	40.04	1.82624e+06	1.83769e+06	1.72264e+06	2.0108e+06	1.84959e+06	1.78926e+06	60819.6	68603.9	65227.3	36192.5	69130.9	61636.6	177.9	62.7	3.69	19.76	2.839	0.352237	2.62832e-10	-1.50538	9.58032
A0A0E1VJH3	Cell cycle protein GpsB OS=Staphylococcus aureus subsp. aureus USA300_TCH959 OX=450394 GN=gpsB PE=3 SV=1	0	24.949	29	3	14	3	1	130	15	7.24	40.34	567608	519819	452831	682537	569797	587946		35081.8	28768.2	40613.5	52483.2	40523.4	191.6	157.5	12.06	27.67	1.216	0.822368	0.0772402	-0.282143	1.11216
A0A6G4YW47	Cell division protein FtsA OS=Staphylococcus aureus OX=1280 GN=ftsA PE=4 SV=1	0	32.041	17	7	30	7	1	472	53.1	4.61	73.55	2.94547e+06	2.84547e+06	2.52134e+06	2.95635e+06	3.08447e+06	2.83745e+06	105374	106261	89288.7	118976	115845	136945	232.7	92.6	5.2	21.67	2.512	0.398089	0.262744	-1.32884	0.580467
A0A6C1EVU0	Cell division protein FtsZ OS=Staphylococcus aureus OX=1280 GN=ftsZ PE=3 SV=1	0	18.153	18	5	21	5	1	390	41	4.98	40.17	2.67734e+06	2.62745e+06	2.75897e+06	2.62529e+06	2.68587e+06	2.38321e+06	119883	127982	117594	121787	130549	129028	219.8	109.4	4.57	11.37	2.01	0.497512	3.86331e-07	-1.0072	6.41304
A0A0E1XHF4	Chaperone protein ClpB OS=Staphylococcus aureus subsp. aureus MN8 OX=548470 GN=clpB PE=3 SV=1	0	21.213	4	4	56	2	1	882	99.8	5.05	156.16	366372	349514	337233				182351	158690	137067	123402	129086	127920	20.7	83.4	1.17	8.86	0.248	4.03226	2.25772e-12	2.01159	11.6463
A0A033UZD3	Chaperone protein DnaK OS=Staphylococcus aureus C0673 OX=1413510 GN=dnaK PE=2 SV=1	0	31.776	11	6	62	3	1	611	65.9	4.68	164.93	1.0107e+06	765498	733285	1.01098e+06	1131552	964846	56350	81584.5	57234.7	36778.5	28683.9	31653.6	171.8	82.2	14.9	34.65	2.091	0.47824	0.000650675	-1.06419	3.18664
A0A6B0BYU1	Chaperone protein DnaK OS=Staphylococcus aureus OX=1280 GN=dnaK PE=2 SV=1	0	78.174	28	15	96	1	1	610	66.4	4.79	256.86	255470	229843	161371		434286	364569	25885.9	16536.5		19244.1	15278.4	20293.8	162.5	142.5	37.4	18.21	1.14	0.877193	0.243487	-0.189034	0.613523
A0A658X218	Chaperone protein hchA OS=Staphylococcus aureus OX=1280 GN=hchA PE=4 SV=1	0	26.131	23	5	26	2	1	292	32.2	5.05	63.3	779194	803413	722496	974024	967985	931648	86710	74012.2	89367.3		85816.6		196.5	188.7	12.17	12.03	1.041	0.960615	0.999986	-0.0579701	6.28913e-06
A0A380E2L7	Citrate synthase OS=Staphylococcus aureus OX=1280 GN=citZ PE=3 SV=1	0	7.436	6	2	12	2	1	382	43.7	6.18	28.25	1.26628e+06	1.24656e+06	1.29653e+06	1.40429e+06	1.28293e+06	1.33643e+06	57102.8	72283.2	68234.6	48545.2	54263.4	55597.9	178.5	84	5.33	10.41	2.125	0.470588	9.67192e-11	-1.08746	10.0145
A0A033V5W3	Cold shock protein CspA OS=Staphylococcus aureus C0673 OX=1413510 GN=V070_00472 PE=4 SV=1	0	19.844	41	3	22	3	1	66	7.3	4.56	49.64	5.76659e+06	4.73571e+06	5.24389e+06	5.30682e+06	5.23266e+06	4.75709e+06	894712	647853	857521	965316	1.1179e+06	826988	140.4	241.6	5.36	23.21	0.581	1.72117	0.163551	0.78339	0.786348
A0A077UPC3	D-alanine aminotransferase OS=Staphylococcus aureus OX=1280 GN=dat PE=3 SV=1	0	8.82	10	2	5	2	1	282	31.8	5.22	13.79	587806	554711	496267	488225	475063	159169	188571	176231	149678	70399.7	90610.5	83049	111.1	273.8	32.5	32.75	0.406	2.46305	0.00119558	1.30045	2.92242
A0A1Q8DCQ1	DEAD-box ATP-dependent RNA helicase CshA OS=Staphylococcus aureus OX=1280 GN=cshA PE=3 SV=1	0	9.563	5	2	20	2	1	503	57	9.47	38.82	677314	701513	704004	686634	682628	668625	24764.2	27592.5	25753.8	11675.7	13326.8	10977.2	196.8	53	4.29	33.62	3.716	0.269107	4.52234e-08	-1.89375	7.34464
A0A658WMY2	Dihydrolipoamide acetyltransferase component of pyruvate dehydrogenase complex OS=Staphylococcus aureus OX=1280 GN=pdhC PE=3 SV=1	0	79.75	24	6	69	6	1	433	46.6	5	213.95	1.10016e+07	1.02894e+07	1.01454e+07	9.03661e+06	9.4034e+06	9.21831e+06	61934.4	53459.1	65220.3	8487.49	9014.59	13786.4	257.8	7.2	7.94	73.76	35.726	0.0279908	1.30536e-09	-5.1589	8.88427
A0A033V5I0	Dihydrolipoyl dehydrogenase OS=Staphylococcus aureus C0673 OX=1413510 GN=V070_00045 PE=3 SV=1	0	16.271	8	3	16	1	1	468	48.9	5.06	39.86	416117	376090	354268	749475	869066	696969		73791.9				54619.3	180.1	219.9	37.57	10.15	0.819	1.221	0.591618	0.288065	0.227959
A0A0E1X6N9	Dihydrolipoyl dehydrogenase OS=Staphylococcus aureus subsp. aureus MN8 OX=548470 GN=lpdA PE=3 SV=1	0	60.136	32	11	60	9	1	468	49.4	5.02	151.74	5.49793e+06	6.04528e+06	5.38488e+06	6.26744e+06	6.62517e+06	5.50122e+06	50190.5	60313.9		144693	135049	32224	258.1	25.2	7.16	66.69	10.226	0.0977899	6.98264e-08	-3.35417	7.15598
A0A077UE39	Dihydroxyacetone kinase family protein OS=Staphylococcus aureus OX=1280 GN=ERS140147_00160 PE=4 SV=1	0	16.151	9	4	19	4	1	548	60.6	4.67	38.2	750043	615680	652856	599589	493675	541046	8365.58	54413.2	12679.9		10663.2		214	43	13.97	99.2	4.98	0.200803	0.000181788	-2.31615	3.74043
A0A0E0VU32	D-lactate dehydrogenase OS=Staphylococcus aureus subsp. aureus 71193 OX=1155084 GN=ST398NM01_2576 PE=3 SV=1	0	27.353	19	7	30	7	1	354	39.7	5.58	57.65	2.64544e+06	2.61333e+06	2.46565e+06	2.26107e+06	2.22878e+06	2.06458e+06	126385	105625	66792.1	53570.4	70847.1	71479.5	242.3	81.6	9.45	26.25	2.97	0.3367	2.67907e-05	-1.57046	4.57202
I7BET4	DNA topoisomerase (ATP-hydrolyzing) (Fragment) OS=Staphylococcus aureus OX=1280 GN=gyrB PE=4 SV=1	0	20.282	50	4	27	4	1	137	15	9.23	49.45	481162	512409	466992	854572	921764	801679	239044	199722	238799	188371	159228	171001	42.9	132.3	30.31	10.62	0.324	3.08642	5.48468e-09	1.62593	8.26085
A0A6B5KKA6	DNA-binding protein HU-alpha OS=Staphylococcus aureus OX=1280 GN=hupA PE=3 SV=1	0	72.847	58	5	207	5	1	90	9.5	9.58	650.65	9.5489e+06	9.00061e+06	8.09908e+06	6.49586e+06	6.72709e+06	6.18262e+06	8.07008e+06	7.55601e+06	7.32202e+06	6.25369e+06	6.36222e+06	6.58401e+06	5.9	57.8	17.99	2.82	0.103	9.70874	5.28364e-13	3.27928	12.2771
A0A380E2T1	DNA-binding protein II HBsu OS=Staphylococcus aureus OX=1280 GN=hu PE=3 SV=1	0	47.762	68	6	58	6	1	90	9.7	9.7	187.43	9.43324e+06	10121048	9.01184e+06	1.68144e+07	1.7139e+07	1.45927e+07	1.34206e+06	1.27858e+06	1.2538e+06	622013	579950	576136	174.9	128.8	28.36	33.11	1.357	0.73692	0.153889	-0.440421	0.812792
A0A6B0BZA4	DNA-directed RNA polymerase subunit alpha OS=Staphylococcus aureus OX=1280 GN=rpoA PE=3 SV=1	0	6.907	6	2	16	1	1	311	34.2	4.75	42.16	371465	372718	384204	233087	245303	229472		25216.8			12867.6	11099.5	32.5	15.7	25.76	37.33	2.073	0.482393	0.00574114	-1.05172	2.241
A0A0D1GTM7	DNA-directed RNA polymerase subunit alpha OS=Staphylococcus aureus subsp. aureus OX=46170 GN=rpoA PE=3 SV=1	0	11.326	16	3	16	2	1	314	35	4.75	40.78	345932	390735	441793	291649	327126	257047	9509.67	8846.14	14059.6				314.6	85.4	20.64	28.07	3.683	0.271518	0.000220183	-1.88088	3.65722
A0A033UHR6	DNA-directed RNA polymerase subunit beta' OS=Staphylococcus aureus C0673 OX=1413510 GN=rpoC PE=3 SV=1	0	87.331	13	15	157	5	1	1205	134.8	7.06	429.24	1.33794e+06	1.40588e+06	1.4547e+06	1.73914e+06	1.66074e+06	1.55159e+06		73395.1	64555.6	78411.7	50397.4	54833.6	91.3	36.8	9.67	18.62	2.478	0.403551	4.88307e-09	-1.30918	8.31131
A0A6H4AN76	DNA-directed RNA polymerase subunit beta OS=Staphylococcus aureus OX=1280 GN=rpoC PE=4 SV=1	0	66.418	13	14	120	4	1	1207	135.3	7.05	333.62	1.74432e+06	1.60759e+06	1.65443e+06	2.03306e+06	2.15023e+06	1.97751e+06	164301	192794	193266	153598	235606	146597	114.8	112.3	11.41	20.22	1.022	0.978474	0.999986	-0.0313952	6.28913e-06
A0A0D1I7D0	DNA-directed RNA polymerase subunit beta OS=Staphylococcus aureus subsp. aureus OX=46170 GN=rpoB PE=3 SV=1	0	72.427	19	19	137	5	1	1183	133.2	5.02	355.75	1.56842e+06	1.34037e+06	1.48313e+06	1.26106e+06	1.43414e+06	1.38484e+06	217782	181064	201462	144463	160693	153979	149.4	183.4	8.22	8.6	0.815	1.22699	0.0305728	0.295128	1.51466
A0A5F0HNH4	DUF948 domain-containing protein OS=Staphylococcus aureus OX=1280 GN=E3A28_13865 PE=3 SV=1	0	31.333	37	5	33	5	1	163	18	8.15	100.54	2.79225e+06	2.67102e+06	2.6137e+06	2.18223e+06	2.41243e+06	2.11285e+06	175569	145785	158126	15263.7	4715.53	15820.2	259.1	51.2	10.97	92.51	5.058	0.197707	0.0203754	-2.33857	1.69089
A0A2S6DKC3	Elongation factor G OS=Staphylococcus aureus OX=1280 GN=fusA PE=3 SV=1	0	54.979	21	10	89	5	1	696	76.6	4.93	217.32	1.86351e+06	1.72655e+06	1.61673e+06	1.75729e+06	1.79211e+06	1.70116e+06	907001	942619	908838	565587	602591	689356	37.3	172.1	3.08	14.48	0.216	4.62963	5.28364e-13	2.2109	12.2771
A0A0E0VLI7	Elongation factor G OS=Staphylococcus aureus subsp. aureus 71193 OX=1155084 GN=fusA PE=3 SV=1	0	104.129	29	16	117	11	1	715	79.3	4.96	329.75	9.17302e+06	8.77313e+06	8.27172e+06	1.0121e+07	1.01167e+07	8.84896e+06	26958.9	14307.5	17574.1	32171.1	7778.79	21922.2	314.1	7.1	5.9	47.06	44.339	0.0225535	1.54809e-12	-5.4705	11.8102
A0A077UHY4	Elongation factor Ts OS=Staphylococcus aureus OX=1280 GN=tsf PE=3 SV=1	0	57.417	37	9	75	9	1	293	32.5	5.12	135.57	9.80174e+06	9.48801e+06	8.87251e+06	1.08347e+07	1.09857e+07	1.03136e+07	599452	528705	522477	409352	334491	473191	237.7	120.5	7.22	13.75	1.973	0.506842	5.85906e-06	-0.980391	5.23217
D1MWR0	Elongation factor Tu (Fragment) OS=Staphylococcus aureus OX=1280 GN=tuf PE=3 SV=1	0	36.605	14	4	75	1	1	258	28.8	4.59	207.72	1.18056e+06	1.07236e+06	980850	341347		337543		59354.8	60776.4	34565.5	52572.2	58132.7	13.7	7.9	51.83	17.79	1.74	0.574713	0.793013	-0.799087	0.100719
A0A6B0CJV0	Elongation factor Tu OS=Staphylococcus aureus OX=1280 GN=tuf PE=3 SV=1	0	37.282	25	7	120	6	1	398	43.9	4.97	259.37	6.67779e+06	6.39411e+06	6.08355e+06	5.60701e+06	5.61376e+06	5.07031e+06	2.0371e+06	2.10415e+06	2.03661e+06	3.1749e+06	3.27988e+06	3.11895e+06	31.9	144.4	9.31	31.66	0.221	4.52489	1.6891e-10	2.17788	9.77234
A0A077UHH2	Elongation factor Tu OS=Staphylococcus aureus OX=1280 GN=tufA PE=3 SV=1	0	229.949	73	23	293	10	1	394	43.1	4.93	899.55	3.71298e+07	3.51261e+07	3.41625e+07	3.94204e+07	3.6865e+07	3.3189e+07	138934	132737	168818	54150	203396	48283.8	149.6	5.4	3.05	50.58	27.823	0.0359415	1.32981e-12	-4.79821	11.8762
A0A077UJ75	Enolase OS=Staphylococcus aureus OX=1280 GN=eno PE=3 SV=1	0	106.481	38	12	123	10	1	434	47.1	4.65	375.36	2.44586e+07	2.41099e+07	2.27062e+07	1.58154e+07	1.51185e+07	1.41505e+07	458617	372029	373027	316379	289039	308516	135.2	25.5	25.06	10.01	5.297	0.188786	7.18018e-12	1.17788	11.1439
A0A6B0BUI5	Enolase OS=Staphylococcus aureus OX=1280 GN=eno PE=3 SV=1	0	73.366	20	6	112	6	1	434	47.1	4.81	312.66	1.6659e+06	1.55152e+06	1.56571e+06	1.66373e+06	1.45255e+06	1.455e+06	462304	404899	362804	315218	303712	324724	17.1	38.7	4.77	9.23	0.442	2.26244	1.42245e-09	-2.40518	8.84696
A0A0J9X1Y0	Enoyl-[acyl-carrier-protein] reductase [NADPH] OS=Staphylococcus aureus (strain N315) OX=158879 PE=1 SV=1	0	5.675	7	2	17	2	1	273	29.9	5.39	45.16	430548	464420	487637	412725	422418	427149		15852.7	14835.6	23081.1			18.8	6.6	9.03	34.76	2.845	0.351494	3.5211e-07	-1.50843	6.45332
A0A5C8X621	ESAT-6-like protein OS=Staphylococcus aureus OX=1280 GN=esxA PE=3 SV=1	0	20.998	58	5	26	5	1	97	11	4.67	62.39	1.05293e+07	1.05108e+07	1.06975e+07	1.15679e+07	1.14015e+07	1.08212e+07	76494.3	63588.3	62422.1	47062.5	59483.9	47471.1	368.9	20.3	3.99	11.73	18.193	0.0549662	5.33638e-08	-4.18531	7.27275
A0A077UMW6	Exported protein OS=Staphylococcus aureus OX=1280 GN=ERS140147_02006 PE=4 SV=1	0	4.267	16	2	6	2	1	121	13.2	6.11	9.96	437682	375877	388424	260911	268461	222792	55681.8	56775.9	51616.6	53169.7	58179.5	72064.1	131.6	237.5	26.03	18.79	0.554	1.80505	0.000132384	0.852042	3.87816
A0A0E0VRH2	Ferritin OS=Staphylococcus aureus subsp. aureus 71193 OX=1155084 GN=ST398NM01_1986 PE=3 SV=1	0	17.517	22	4	27	4	1	166	19.6	4.72	68.51	2.45195e+06	2.25944e+06	2.02644e+06	2.37354e+06	2.2772e+06	2.06811e+06	601658	572190	572019	474526	424920	452417	73.2	175.5	4.45	6.73	0.417	2.39808	8.45869e-13	1.26188	12.0727
A0A380DHX1	Flavohemoglobin OS=Staphylococcus aureus OX=1280 GN=hmp PE=3 SV=1	0	28.929	25	6	13	6	1	381	42.8	5.38	28.91	1448858	1.43215e+06	1.41582e+06	1.0513e+06	936079	712154	29563.1	10262.9	19345.4	30751.9	32837.4	3778.68	240.5	46.1	26.65	60.11	5.222	0.191498	6.14484e-05	-2.3846	4.21149
A0A133PT99	Formate acetyltransferase OS=Staphylococcus aureus OX=1280 GN=HMPREF3211_02752 PE=3 SV=1	0	27.637	8	6	57	6	1	754	85.4	5.44	157.13	4.46812e+06	4.50029e+06	4.1218e+06	3.75845e+06	3.64721e+06	3.33157e+06	2.22422e+06	2.30331e+06	2.23312e+06	1.82812e+06	1.88138e+06	1.89827e+06	20.9	111.9	11.53	2.89	0.186	5.37634	0.0038516	2.42663	2.41436
A0A5F0TDJ0	Fructose-bisphosphate aldolase class 1 OS=Staphylococcus aureus OX=1280 GN=fda PE=3 SV=1	0	64.781	49	13	60	13	1	296	33	5.02	143.68	7.67287e+06	7.35555e+06	7.12552e+06	6.89662e+06	7.01661e+06	6.64659e+06	201450	284699	273640	364202	385596	232338	182	68.6	4.68	30.74	2.654	0.37679	2.31165e-07	-1.40817	6.63608
A0A2W2MPT1	Fumarylacetoacetate hydrolase family protein OS=Staphylococcus aureus OX=1280 GN=FVP29_05750 PE=4 SV=1	0	30.657	27	7	23	7	1	300	33.1	5	60.31	3.06242e+06	2.83679e+06	2.94545e+06	3.30702e+06	3.44317e+06	3.23042e+06	82001.4	82417.2	76511.1	146807	212169	126431	281.2	95.8	6.9	50.1	2.936	0.340599	0.0348504	-1.55385	1.45779
A0A077UXZ3	Glucose-6-phosphate 1-dehydrogenase OS=Staphylococcus aureus OX=1280 GN=zwf PE=3 SV=1	0	7.56	4	2	16	2	1	494	56.9	5.66	39.71	221709	207062	246945	217616	232310	192302	86049.9	90804.2	71114.5	53121.4	48983.8	39910.3	55.9	169.5	8.57	24.4	0.33	3.0303	6.40627e-09	1.59946	8.1934
A0A0D1JK99	Glucose-6-phosphate isomerase OS=Staphylococcus aureus subsp. aureus OX=46170 GN=pgi PE=3 SV=1	0	17.242	16	5	40	2	1	443	49.7	4.93	79.42	810594	620460	669827	587796	540033	408641				10825.4	11485.9		275.1	57.3	20.61	2.81	4.804	0.20816	1.0183e-05	-2.26424	4.99212
A0A033V062	Glutamate dehydrogenase OS=Staphylococcus aureus C0673 OX=1413510 GN=V070_01062 PE=3 SV=1	0	10.736	5	2	18	2	1	414	45.5	5	44.41	1.80624e+06	1.79761e+06	1.63632e+06	1.99627e+06	2.16637e+06	1.89539e+06	56842.2		60903.3		35545.6	28732.2	171.4	41.8	8.61	27.04	4.104	0.243665	1.28128e-08	-2.03703	7.89235
A0A6B5PFZ3	Glutamate-1-semialdehyde 2,1-aminomutase OS=Staphylococcus aureus OX=1280 GN=hemL PE=3 SV=1	0	8.508	7	3	10	3	1	525	56.7	6.01	19.37	609301	652394	562766	514377	452687	459120			30397.6			10121.3	294	100.6	15.07	63.05	2.922	0.342231	0.0111214	-1.54696	1.95384
A0A033V6U2	Glutamine synthetase OS=Staphylococcus aureus C0673 OX=1413510 GN=V070_00363 PE=3 SV=1	0	26.848	13	6	41	1	1	446	50.8	5.15	81.36	137572	136013	97190.6	104584	70397.8	47564.2		26865.5				9711.69	7.9	13.2	35.12	57.34	0.599	1.66945	0.10644	0.739372	0.972894
A0A0E0VNI4	Glutamine synthetase OS=Staphylococcus aureus subsp. aureus 71193 OX=1155084 GN=ST398NM01_1311 PE=3 SV=1	0	95.884	37	14	105	9	1	451	51.5	5.17	249.9	3.21165e+07	2.96683e+07	3.16507e+07	3.87329e+07	3.92453e+07	3.64572e+07	800401	821127	664298	549839	511008	526437	329.2	59.7	11.03	13.52	5.51	0.181488	2.01616e-12	-2.46205	11.6955
A0A033UG60	Glutamine--fructose-6-phosphate aminotransferase [isomerizing] OS=Staphylococcus aureus C0673 OX=1413510 GN=glmS PE=3 SV=1	0	10.704	5	2	18	1	1	600	65.8	5.14	52.16	394892	394278	380298	345369	320579	307467			54660.3			45862.8	47.4	69.7	10.64	2.46	0.681	1.46843	0.000729705	0.554273	3.13685
A0A0E1XIM1	Glutamine--fructose-6-phosphate aminotransferase [isomerizing] OS=Staphylococcus aureus subsp. aureus MN8 OX=548470 GN=glmS PE=3 SV=1	0	47.613	17	10	47	9	1	607	66.5	4.98	118.64	4.74807e+06	4.66222e+06	4.77225e+06	5.1409e+06	5.46556e+06	4.97111e+06	80016	87899.8	32873.9	75100.5	59214.5	116519	324.2	52.1	5.81	40.8	6.217	0.160849	1.5252e-07	-2.63622	6.81667
A0A033UX85	Glyceraldehyde-3-phosphate dehydrogenase OS=Staphylococcus aureus C0673 OX=1413510 GN=V070_00917 PE=3 SV=1	0	6.208	7	2	43	2	1	336	36.4	4.89	95.49	4.97079e+06	5.45875e+06	5.32635e+06	2.40623e+06	2.42195e+06	2356819	675891	644341	613650	932832	898633	891885	37.6	86.2	41.81	26.92	0.436	2.29358	0.000648191	1.1976	3.1883
A0A6B0CEU0	Glyceraldehyde-3-phosphate dehydrogenase OS=Staphylococcus aureus OX=1280 GN=gap PE=3 SV=1	0	4.091	8	3	30	3	1	335	35.8	5.47	52.76	8.41231e+06	8.29851e+06	8.02195e+06	5.28059e+06	5.3981e+06	5.06963e+06	1.40342e+06	1.32069e+06	1.24899e+06	1.2203e+06	1.24905e+06	1.25079e+06	38.4	78.2	24.68	5.51	0.491	2.03666	5.22098e-07	-0.37629	6.28225
A0A2S6DGJ5	Glyceraldehyde-3-phosphate dehydrogenase OS=Staphylococcus aureus OX=1280 GN=gap PE=3 SV=1	0	94.507	57	14	161	14	1	336	36.3	5.05	375.21	4.52692e+07	4.31368e+07	4.31735e+07	6.64799e+07	6.07209e+07	6.07553e+07	3.19443e+06	3.13965e+06	3.0201e+06	4.67917e+06	4.711e+06	4.68215e+06	159.4	122.8	19.29	30.14	1.298	0.770416	0.0907595	1.02621	1.04211
A0A0E0VPU4	Glycerol kinase OS=Staphylococcus aureus subsp. aureus 71193 OX=1155084 GN=glpK PE=3 SV=1	0	7.213	6	3	22	3	1	530	59.6	5	41.88	1.42e+06	1.28907e+06	1.38038e+06	1.44609e+06	1.4174e+06	1.22031e+06	119031	20714.8	77465.5		101462	94002.5	45.6	34.8	3.93	46.3	1.308	0.764526	0.0436354	-0.387363	1.36016
A0A1Q8DE78	Glycine--tRNA ligase OS=Staphylococcus aureus OX=1280 GN=glyQS PE=3 SV=1	0	9.839	8	3	16	1	1	463	53.7	5.03	28.39			103734	109737		126890			38380.4		33965.3		14	49.1	13.64	0.15	0.285	3.50877	0.000614098	1.81097	3.21176
A0A6G4IW94	GMP reductase (Fragment) OS=Staphylococcus aureus OX=1280 GN=guaC PE=4 SV=1	0	9.405	10	3	27	3	1	332	36.9	7.05	47.61	631771	701012	622171	301030	850400	296942	266908	252278	252104	181350	191830	195616	53.7	197.8	38.66	8.44	0.271	3.69004	3.79154e-07	1.88364	6.42118
A0A2S6DJV0	GMP synthase (glutamine-hydrolyzing) (Fragment) OS=Staphylococcus aureus OX=1280 GN=CSC87_13810 PE=3 SV=1	0	57.197	16	7	73	3	1	477	53.8	5.08	203.15	426243	384012	429564	370800	482460	527099		27669.1	23968.7	19839.2	18736.6	26769.9	30.8	16.9	15.92	15.12	1.827	0.547345	5.45043e-05	-0.869477	4.26357
T1Y7D6	GTP-binding protein TypA/BipA OS=Staphylococcus aureus subsp. aureus CN1 OX=1193576 GN=SAKOR_01031 PE=4 SV=1	0	41.894	14	7	66	7	1	627	70.7	5.1	167.34	3.55916e+06	3.3618e+06	3.31819e+06	3.44958e+06	3.20247e+06	3.03047e+06	151904	178912	167842	118722	131678	113375	118.7	50.6	3.91	11.68	2.345	0.426439	3.97622e-11	-1.22959	10.4005
A0A077ULH2	HTH cro/C1-type domain-containing protein OS=Staphylococcus aureus OX=1280 GN=ERS140147_02613 PE=4 SV=1	0	6.49	26	2	8	2	1	88	10.9	5.88	19.48	829880	833712	768579	930971	932443	915842	31519.2	21541.1		8463.38	20232.3	23009.2	310.9	79.7	7.75	34.9	3.9	0.25641	0.000800221	-1.96347	3.09679
A0A033UUD6	Inosine-5'-monophosphate dehydrogenase OS=Staphylococcus aureus C0673 OX=1413510 GN=guaB PE=3 SV=1	0	17.309	7	3	38	1	1	489	52.6	5.25	114.52	2.12631e+06	2.50977e+06	2178724	1.11869e+06	1.12823e+06	913623	868388	743761	687345	593197	649083	584221	61.1	280.4	41.76	8.14	0.218	4.58716	1.13973e-08	2.1976	7.9432
A0A077UYU9	Inosine-5'-monophosphate dehydrogenase OS=Staphylococcus aureus OX=1280 GN=guaB PE=3 SV=1	0	27.422	14	7	47	2	1	488	52.8	6	123.83	414734	429893	492980	503734	475813	475523	8123.75	7734.87	10697	7056.01	6898.9	7154.02	95.6	15.6	8.81	13.83	6.112	0.163613	1.60928e-12	-2.61164	11.7934
A0A2S6DJN2	Isocitrate dehydrogenase [NADP] (Fragment) OS=Staphylococcus aureus OX=1280 GN=CSC87_14005 PE=3 SV=1	0	24.699	12	5	49	5	1	415	45.4	4.92	134.58	5.85858e+06	5.38495e+06	5.11889e+06	5.02567e+06	5.70405e+06	5.29477e+06	76375	89603.9	55771.8	60002.3	22079.7	46516.8	190.8	21	5.62	35.51	9.103	0.109854	1.13724e-10	-3.18634	9.94415
A0A6B0BAU5	Ketose-bisphosphate aldolase (Fragment) OS=Staphylococcus aureus OX=1280 GN=GO793_02780 PE=4 SV=1	0	60.694	46	7	46	7	1	212	22.7	5.48	158.96	8.68871e+06	8.54346e+06	8.11101e+06	1.02535e+07	1.03979e+07	9.15933e+06	73820.4	102250	68614.2	18686.7	61939.1	57425.4	343.6	25.4	8.78	38.25	13.513	0.0740028	1.71033e-07	-3.75628	6.76692
A0A077UJ12	Lipoprotein OS=Staphylococcus aureus OX=1280 GN=ERS140147_01542 PE=4 SV=1	0	8.233	21	3	12	3	1	146	16.1	9.2	28.48	974082	678059	781912	898407	863886	858393	24497.6	22724.5	23197.7	36134	45159.4	39098.5	189.3	67.5	10.56	37.51	2.804	0.356633	3.24509e-06	-1.48749	5.48877
A0A0E0VP51	Lipoyl synthase OS=Staphylococcus aureus subsp. aureus 71193 OX=1155084 GN=lipA PE=3 SV=1	0	6.211	6	2	13	2	1	323	37	8.25	13.99	223702	201779	202688	248260	247851	219428	65289.3	62277.1	57965.2	69817	80926.4		65.5	178.9	7.18	20.64	0.366	2.73224	2.01933e-08	1.45008	7.69479
A0A0U1MDT7	L-lactate dehydrogenase OS=Staphylococcus aureus OX=1280 GN=ldh2 PE=3 SV=1	0	15.042	8	2	10	2	1	319	34.4	4.93	29.77	226866	220671	179697	263353	287975	244019	369368	360006	311090	349485	355774	328432	25.1	374.9	14.46	9.6	0.067	14.9254	7.04477e-11	3.8997	10.1521
Q53638	Lysine--tRNA ligase OS=Staphylococcus aureus OX=1280 GN=lysS PE=1 SV=1	0	25.139	13	5	25	1	1	495	56.9	5.34	65.62	458558	468059	484443							25587.1		16483	257.8	125.3	5.89	30.81	2.057	0.486145	0.0255865	-1.04054	1.59199
A0A6G3DVE6	Molecular chaperone DnaJ OS=Staphylococcus aureus OX=1280 GN=dnaJ PE=4 SV=1	0	16.148	12	4	30	4	1	376	41	7.66	75.76	151003	152274	234062	258644	276413	274835	222290	209268	212890	119571	128893	129030	12.7	88.2	26.85	20.64	0.144	6.94444	2.323e-12	2.79586	11.634
A0A6G3DVC7	Molecular chaperone DnaK (Fragment) OS=Staphylococcus aureus OX=1280 GN=GC244_13890 PE=4 SV=1	0	24.566	73	3	34	3	1	22	2.5	4.44	94.13	133069	81302.6	97905.8	62845.4	90785.7	60517.1	425506	416949	381261	576172	558629	553880	4.5	259.3	28.86	25.9	0.017	58.8235	5.28364e-13	5.87832	12.2771
A0A0E0VKB7	Myosin-crossreactive antigen OS=Staphylococcus aureus subsp. aureus 71193 OX=1155084 GN=ST398NM01_0119 PE=4 SV=1	0	4.093	4	2	7	2	1	594	67.9	5.25	9.06	527097	443169	460690	553330	554870	512410	115657	126940	115418	130475	128865	127875	103.8	262	7.57	13.28	0.396	2.52525	2.3847e-07	1.33643	6.62257
A0A0E0VS90	NAD(P)H-dependent quinone reductase OS=Staphylococcus aureus subsp. aureus 71193 OX=1155084 GN=ST398NM01_2575 PE=3 SV=1	0	13.745	12	2	8	2	1	240	27.6	6.8	25.17	716820	588447	556929	220877	217591	357205				16331.9		12406.7	245.2	84.5	46.53	19.53	2.902	0.34459	0.161274	-1.53705	0.792435
A0A077W0S2	NADH dehydrogenase OS=Staphylococcus aureus OX=1280 GN=ERS140147_01744 PE=4 SV=1	0	4.003	4	2	5	2	1	402	44.1	5.55	11.12	523319	470974	483084	448967	424179	396135				4752.3	4127.45		360.8	39.2	8.97	11.32	9.21	0.108578	5.38664e-07	-3.2032	6.26868
A0A0B6XSJ7	NADP-dependent oxidoreductase YfmJ OS=Staphylococcus aureus OX=1280 GN=curA PE=4 SV=1	0	16.551	17	3	9	3	1	334	36.4	5.44	16.79	613578	691392	611798	560411	531911	505838	18047.4			18552.9		42594.7	222.9	82.2	11.95	59	2.711	0.368868	0.0043198	-1.43883	2.36454
A0A077UMS4	Oligoendopeptidase F OS=Staphylococcus aureus OX=1280 GN=pepF1_1 PE=3 SV=1	0	13.436	5	3	19	2	1	602	69.7	5.24	41.38	664784	624154	609670	663947	631844	675589	31280.4	20695.4	20516.4	23966	43843	30710	247.6	109.2	5.17	35.84	2.267	0.441112	0.00329198	-1.18078	2.48254
A0A0E1X760	Ornithine aminotransferase OS=Staphylococcus aureus subsp. aureus MN8 OX=548470 GN=rocD PE=3 SV=1	0	5.727	7	3	14	3	1	403	44.3	5.73	26.87	1.4707e+06	1.42495e+06	1.40617e+06	1.23618e+06	1339704	1131598	27150.1	24267.4	27813.1	19749.1	25892.3	13655.4	234.9	41.8	9.13	19.9	5.619	0.177968	1.18563e-12	-2.49031	11.926
A0A5C8X8W0	Ornithine carbamoyltransferase OS=Staphylococcus aureus OX=1280 GN=argF PE=3 SV=1	0	6.527	9	3	12	3	1	336	37.7	5.3	21.31	91020.7	81886.1	75501.5	109611	104475	93916.6	190431	202118	173733	192595	201963	187059	9.3	200.4	12.17	10.95	0.046	21.7391	5.28364e-13	4.44222	12.2771
A0A6B5B430	Peptide chain release factor 2 OS=Staphylococcus aureus OX=1280 GN=prfB PE=3 SV=1	0	7.725	7	2	15	2	1	369	42.3	4.94	35.86	354382	312102	346267	517972	522825	523523			83820.4	69742.1	65131.9		92.4	172	23.73	6.46	0.537	1.8622	0.0122236	0.897006	1.9128
A0A0E0VPK2	Phosphoenolpyruvate-protein phosphotransferase OS=Staphylococcus aureus subsp. aureus 71193 OX=1155084 GN=ST398NM01_1081 PE=3 SV=1	0	14.293	9	5	24	5	1	572	63.3	4.75	53.64	2.14676e+06	2.16617e+06	2.07938e+06	2.02023e+06	2.0162e+06	1.88629e+06	57981.4	28490.1	37614	14275.2	21415.3	40501.5	275.9	43	4.93	42.1	6.413	0.155933	3.80696e-09	-2.681	8.41942
A0A1Q8DC93	Phosphoglycerate kinase OS=Staphylococcus aureus OX=1280 GN=pgk PE=3 SV=1	0	37.251	15	4	29	1	1	396	42.4	5.11	92.97	343291	350400	340823	486413	434459	423007	243313	226800	233705	196331	197483	208857	45.4	261.9	14.44	2.95	0.173	5.78035	2.62235e-08	-3.55139	7.58131
A0A2S6DQL3	Phosphoglycerate kinase OS=Staphylococcus aureus OX=1280 GN=pgk PE=3 SV=1	0	75.512	26	9	65	6	1	396	42.6	5.33	200.48	3.78756e+06	3.51397e+06	3.72015e+06	3.91464e+06	4.0755e+06	3.53447e+06	33950.6	32036.5	52097.6	28612.9	36007.8	26028.1	316.1	27	3.87	23.05	11.724	0.0852951	3.59248e-06	2.53116	5.44461
A0A2S6DIS4	Phosphopyruvate hydratase (Fragment) OS=Staphylococcus aureus OX=1280 GN=eno PE=3 SV=1	0	17.805	11	2	27	2	1	152	16.2	4.79	62.13	3.46042e+06	3.56612e+06	3.65968e+06	3.15995e+06	3.20243e+06	2.82084e+06	85573.3	83188.4	77914.6	64875.9	37578.5	60115.9	285.5	65.7	9.76	20.89	4.346	0.230097	4.47989e-09	-2.11969	8.34873
A0A0E1VMZ2	Phosphopyruvate hydratase (Fragment) OS=Staphylococcus aureus subsp. aureus USA300_TCH959 OX=450394 GN=HMPREF0776_1257 PE=4 SV=1	0	61.261	81	5	76	5	1	80	8.2	4.72	223.86	3.97412e+06	3882231	3.95758e+06	5.32204e+06	5.51634e+06	5.3288e+06	175716	263149	205756	120527	216143	188979	21.8	9.8	17.14	22.07	2.217	0.45106	2.35836e-07	-1.14861	6.62739
A0A077UIH6	Phosphoribosylformylglycinamidine synthase subunit PurL OS=Staphylococcus aureus OX=1280 GN=purL PE=3 SV=1	0	5.147	4	2	8	2	1	729	79.4	4.86	16.43	294232	268043	284506	302945	329692	349407	43609.2		44578.1	34724.6	38540.8		165.1	234.9	11.42	4.69	0.703	1.42248	0.00124628	0.508403	2.90439
A0A0E1VJW7	Polyribonucleotide nucleotidyltransferase OS=Staphylococcus aureus subsp. aureus USA300_TCH959 OX=450394 GN=pnp PE=3 SV=1	0	8.156	4	2	7	2	1	698	77.3	4.97	14.78	275327	262852	276414	184654	193651	197858		15666.3		6754.49	4728.93	7376.37	244.1	82.2	19.67	46.56	2.968	0.336927	0.00360232	-1.56949	2.44342
A0A1Q8DEA4	Probable glycine dehydrogenase (decarboxylating) subunit 2 OS=Staphylococcus aureus OX=1280 GN=gcvPB PE=3 SV=1	0	14.955	7	3	20	3	1	492	54.9	5.29	73.8	1.11953e+06	1.17468e+06	1.03119e+06	756498	686045	830645					5295.43	5616.39	190.7	12	22.39	5.32	15.871	0.063008	8.06241e-11	-3.98832	10.0935
T1YCX2	Probable malate:quinone oxidoreductase OS=Staphylococcus aureus subsp. aureus CN1 OX=1193576 GN=mqo PE=3 SV=1	0	22.099	10	4	14	4	1	501	56.3	6.68	42.45	2.21927e+06	2.15734e+06	1.97783e+06	1.901e+06	1.97095e+06	1.85182e+06	18950.7		11805.5		16455.4		315.7	28.1	6.76	23.53	11.255	0.0888494	4.43651e-12	-3.49249	11.353
A0A1Q8DC33	Protein RecA OS=Staphylococcus aureus OX=1280 GN=recA PE=3 SV=1	0	19.13	12	3	21	2	1	348	37.8	5.3	60.3	1.03901e+06	1.03326e+06	847891	613534	844577	663219	113478	98231.3	91215	52564.9	58955.4	59995.5	162.8	148.3	20.85	23.51	1.097	0.911577	0.999986	-0.133564	6.28913e-06
A0A077V3V6	Protein translocase subunit SecA OS=Staphylococcus aureus OX=1280 GN=secA1 PE=3 SV=1	0	17.424	4	3	17	3	1	843	96	5.26	38.83	1.11065e+06	1.07457e+06	1.0156e+06	1.3709e+06	1.33702e+06	1.22004e+06	77359.6	78022.1	76093.9	64270.9	70500.6	70062.3	225	141.7	10.94	3.6	1.588	0.629723	0.00316241	-0.667211	2.49998
A0A0E1X704	Putative phosphoesterase HMPREF0769_12768 OS=Staphylococcus aureus subsp. aureus MN8 OX=548470 GN=HMPREF0769_12768 PE=3 SV=1	0	32.029	22	3	21	3	1	169	19.3	5.01	59.54	2.23486e+06	2.37161e+06	2.20481e+06	2.52981e+06	2.17233e+06	2.00508e+06	21958		18814.8	24211.4	8236.98	6909.39	348.2	28.8	6.39	49.19	12.075	0.0828157	1.46599e-07	-3.59395	6.83387
A0A0D1JQ13	Putative pyridoxal phosphate-dependent acyltransferase OS=Staphylococcus aureus subsp. aureus OX=46170 GN=QU38_09765 PE=3 SV=1	0	17.923	16	5	15	5	1	395	42.9	5.44	31.2	1.45815e+06	1.32881e+06	1.39703e+06	1.2099e+06	1.12141e+06	1.01171e+06	20307.8	15228.2	35359.5		26469.8	13862.5	328	49.6	13.11	39.11	6.61	0.151286	0.00045034	-2.72465	3.34646
A0A0H2XHS5	Putative thioredoxin OS=Staphylococcus aureus (strain USA300) OX=367830 GN=SAUSA300_0789 PE=4 SV=1	0	5.214	25	2	6	2	1	106	12.1	4.6	14.74	1.06242e+06	1.19714e+06	1.08576e+06	1.12462e+06	1.1592e+06	1.02416e+06	158539	171911	169560	94310.7	105311	100965	146.3	174.3	5.71	19.87	0.839	1.1919	0.937306	0.253257	0.0281184
A0A6B5KI90	Putative TrmH family tRNA/rRNA methyltransferase OS=Staphylococcus aureus OX=1280 GN=G0V79_05095 PE=4 SV=1	0	5.65	7	2	9	2	1	345	38.1	8.31	19.85			30521.6			28209.7	15512			12957.7		16476.1	8.7	41.4	4.02	14.39	0.209	4.78469	6.93904e-07	2.25843	6.1587
A0A1Q8DC44	Pyridoxal 5'-phosphate synthase subunit PdxS OS=Staphylococcus aureus OX=1280 GN=pdxS PE=3 SV=1	0	36.468	19	5	52	1	1	295	31.9	5.36	143.39	175627	128251	141874	359952	356096	316169	38266.7	26256.8			29409.2		94.7	129.3	43.62	17.37	0.732	1.36612	0.470654	0.450084	0.327298
A0A6B5FXH2	Pyruvate dehydrogenase E1 component subunit alpha OS=Staphylococcus aureus OX=1280 GN=pdhA PE=4 SV=1	0	19.969	12	3	19	3	1	370	41.4	5	36.07	1.80696e+06	1.90672e+06	2.01355e+06	1.86829e+06	1.81657e+06	1.64794e+06	48715.9	59182.6	53071.9	56552.9	45862	47322.6	230	67.4	7.21	11.49	3.413	0.292997	2.65675e-09	-1.77104	8.57565
A0A0E1VIR3	Pyruvate kinase OS=Staphylococcus aureus subsp. aureus USA300_TCH959 OX=450394 GN=pyk PE=3 SV=1	0	43.996	19	9	57	9	1	585	63.1	5.35	141.67	7.00566e+06	6.73185e+06	6.62496e+06	7.4729e+06	7.94257e+06	7.20516e+06	410780	394757	404889	261098	341516	298276	241.2	129.9	6.01	10.68	1.856	0.538793	4.77193e-07	-0.892197	6.32131
A0A6B0BL47	Ribonuclease J OS=Staphylococcus aureus OX=1280 GN=rnj PE=3 SV=1	0	15.408	9	3	9	3	1	565	62.6	7.47	21.76	664454	739645	626467	568782	483365	457333	47252.8	34810.2	30074.6	24817.3	57800	44441.3	189.1	122.3	18.37	33.69	1.546	0.646831	0.730556	-0.62854	0.136346
Q2G078	Ribonucleoside-diphosphate reductase OS=Staphylococcus aureus (strain NCTC 8325 / PS 47) OX=93061 GN=SAOUHSC_00742 PE=3 SV=1	0	7.207	4	2	8	2	1	721	82.6	5.52	15.13	418349	358873	374646	179462	222732	181900	23087.2	22546.3	21533.1	18299.3	20463.9	26151.3	202.3	155.1	36.68	14.41	1.304	0.766871	0.614591	-0.382944	0.211414
A0A658X4C2	Ribosome recycling factor OS=Staphylococcus aureus OX=1280 GN=frr PE=3 SV=1	0	14.381	18	3	14	3	1	184	20.3	5	42.65	1.51549e+06	1.47363e+06	1.49789e+06	1.89471e+06	1.99314e+06	1.77107e+06		15696.5	13604.7	16142.2	15884.5		348.2	33.7	12.6	14.18	10.331	0.0967961	8.89421e-05	-3.36891	4.05089
A0A0E0VQP5	RNA binding protein (CRS1/YhbY family) OS=Staphylococcus aureus subsp. aureus 71193 OX=1155084 GN=ST398NM01_1660 PE=4 SV=1	0	4.239	24	2	6	2	1	96	11.1	5.95	11.62	400925	373650	411002	354732	345838	407738					8218.75	8179.39	105.4	25.1	10.08	0.82	4.2	0.238095	1.58361e-10	-2.07039	9.80035
A0A0H3KCZ3	RNA polymerase sigma factor SigA OS=Staphylococcus aureus (strain Newman) OX=426430 GN=sigA PE=3 SV=1	0	26.168	18	5	31	5	1	368	42.1	5.11	73.83	2.09395e+06	2.01488e+06	1.96034e+06	2.41409e+06	2.42351e+06	1.9864e+06	549057	488785	535609	247383	252819	203356	115.9	202.8	7.45	35.01	0.571	1.75131	0.0023548	0.808437	2.62805
A0A0E0VQ36	S-adenosylmethionine synthase OS=Staphylococcus aureus subsp. aureus 71193 OX=1155084 GN=metK PE=3 SV=1	0	33.341	14	7	55	2	1	431	47.6	5.12	143.01	333729	346531	317643	378735	394405	376716	14657.2	9595.64	19281.1	28863.8	41910.8	12497.7	25.3	11.4	8.42	63.25	2.206	0.453309	0.0196909	-1.14143	1.70573
A0A6H3WEV4	Secretory antigen SsaA OS=Staphylococcus aureus OX=1280 GN=ssaA2_4 PE=4 SV=1	0	12.94	17	4	16	4	1	297	33	8.97	26.56	991206	929662	969744	1.2568e+06	1.35291e+06	1.20253e+06	6883.8	7300.83	5788.6	3806.63	20192.7	25696.6	295.1	18	15.15	84.04	16.394	0.0609979	2.07844e-05	-4.0351	4.68226
A0A077VQS8	Serine--tRNA ligase OS=Staphylococcus aureus OX=1280 GN=serS PE=3 SV=1	0	23.578	16	5	20	5	1	428	48.6	5.15	60.83	3.83388e+06	3.4783e+06	3.58818e+06	4.23964e+06	4.24648e+06	4.13488e+06	263216	270458	230714	432237	426522	405802	160.2	141.4	8.22	35.14	1.133	0.882613	0.730556	-0.180148	0.136346
A0A1Q8DBS7	Succinate dehydrogenase flavoprotein subunit OS=Staphylococcus aureus OX=1280 GN=BSZ10_11035 PE=3 SV=1	0	27.593	9	4	37	4	1	588	65.5	5.72	100.3	324530	538203	520666	318953	432911	415877			66637.9	7761.28	52900.6	56211	17.1	24.1	24.15	55.02	0.709	1.41044	0.999986	0.496142	6.28913e-06
A0A0K7NVV8	Succinate--CoA ligase [ADP-forming] subunit alpha OS=Staphylococcus aureus OX=1280 GN=sucD PE=3 SV=1	0	16.088	13	3	19	2	1	302	31.5	5.67	40.51	848401	692859	735620	955266	851981	649291		16699.7	19544.4	9116.83	9335.12	8561.49	288.9	37.8	11.36	32.51	7.648	0.130753	1.05659e-05	-2.93508	4.97609
A0A077URG0	Succinate--CoA ligase [ADP-forming] subunit beta OS=Staphylococcus aureus OX=1280 GN=sucC PE=3 SV=1	0	20.502	18	6	34	6	1	388	42	4.94	61.3	1.64001e+06	1.63289e+06	1.83261e+06	1.78796e+06	1.83034e+06	1.54911e+06	63910.5	72376.1	62528.1	46291.9	54629.4	38040	169.8	60.3	6.54	15.83	2.816	0.355114	5.10114e-08	-1.49365	7.29233
A0A641ACV2	Superoxide dismutase OS=Staphylococcus aureus OX=1280 GN=D7S40_03815 PE=3 SV=1	0	28.638	27	5	27	4	1	199	22.6	5.29	69.17	1.22664e+06	867349	1.04302e+06	1.824e+06	1.38501e+06	1.23353e+06	11105.3					65414.5	271	60.3	23.67	106.4	4.497	0.22237	0.0346371	-2.16896	1.46046
A0A5C8X9T2	Thiol peroxidase OS=Staphylococcus aureus OX=1280 GN=tpx PE=3 SV=1	0	6.806	22	2	6	2	1	164	17.9	4.75	6.2	252812	255612	235198	199009	156566	189698	18339.8	19251.3	16284.3				169.5	132.1	18.78	7.54	1.284	0.778816	0.741843	-0.360645	0.129688
A0A0E0VNW0	Thioredoxin OS=Staphylococcus aureus subsp. aureus 71193 OX=1155084 GN=ST398NM01_1141 PE=3 SV=1	0	30.502	37	4	25	4	1	107	11.8	4.55	69.98	5.67439e+06	5.44453e+06	5213979	6.2584e+06	5.625e+06	5.57229e+06	97207.4	39001.2	54551.6	76310.5	62971	80109.1	326	45.7	4.6	30.93	7.132	0.140213	1.60342e-06	-2.83431	5.79495
A0A0D1JRE2	Threonine--tRNA ligase OS=Staphylococcus aureus subsp. aureus OX=46170 GN=thrS PE=3 SV=1	0	21.378	9	4	13	4	1	645	74.4	5.39	36.48	981845	980048	887057	846470	743487	749079		45981.3		32077.5		29906.3	260.7	109.1	11.94	14.49	2.391	0.418235	0.000221169	-1.25761	3.65528
A0A0D1H5M4	Transaldolase OS=Staphylococcus aureus subsp. aureus OX=46170 GN=E5491_09655 PE=4 SV=1	0	13.793	18	4	23	4	1	237	25.7	4.83	55.07	2.53676e+06	3.97396e+06	3.96742e+06	2.88364e+06	2.9313e+06	2.68467e+06	136961	130592	132255	202368	91378.9	172828	267.6	120.8	22.08	32.41	2.216	0.451264	0.278891	-1.14796	0.554565
T1Y9F1	Transcription elongation factor GreA OS=Staphylococcus aureus subsp. aureus CN1 OX=1193576 GN=greA PE=3 SV=1	0	38.727	46	6	25	6	1	158	17.7	4.59	65.39	4.58853e+06	3.69529e+06	4.16496e+06	3.89978e+06	3.56657e+06	3.15753e+06	59395.7	42880.5	55343	48042.7	24597.8	57668.9	339.8	48.9	11.42	26.81	6.949	0.143906	2.24613e-10	-2.79681	9.64856
Q2YSV9	Transcriptional regulator SarA OS=Staphylococcus aureus (strain bovine RF122 / ET3-1) OX=273036 GN=sarA PE=3 SV=1	0	9.381	23	3	19	3	1	124	14.7	8.06	43.54	2.28187e+06	2349503	2.38628e+06	2.35235e+06	2.33248e+06	1.96996e+06	45047.1	50415.9	41026.6	34915.7	37860.9	40180.4	322	59.4	5.9	7.94	5.424	0.184366	4.51694e-07	-2.43936	6.34516
A0A0E0VPY6	Transketolase OS=Staphylococcus aureus subsp. aureus 71193 OX=1155084 GN=ST398NM01_1344 PE=3 SV=1	0	83.507	25	14	92	14	1	662	72.2	5.03	228.96	1.13693e+07	1.09159e+07	1.05475e+07	1.14163e+07	1.11447e+07	1.02571e+07	53004.4	108109	48593.6	12312.4	11721.8	32847.8	328.4	12.5	0.94	75.5	26.193	0.0381781	2.49439e-10	-4.71111	9.60304
A0A0E0VNE8	Translation initiation factor IF-2 OS=Staphylococcus aureus subsp. aureus 71193 OX=1155084 GN=infB PE=3 SV=1	0	27.33	11	6	35	6	1	713	78.8	5.2	74.75	3.52209e+06	3.3484e+06	3.26795e+06	2.7878e+06	2.49319e+06	2.42513e+06	50206.9	46892.3	56835.7	59894.3	87195.8	89855.8	234.8	47.7	15.51	35.75	4.92	0.203252	1.42348e-05	-2.29866	4.84665
A0A2S6DJE9	Translation initiation factor IF-3 OS=Staphylococcus aureus OX=1280 GN=infC PE=3 SV=1	0	7.854	14	2	10	1	1	168	19.5	9.74	24.19	17638.3			43526.4	55426.9			23478.9	31159.9	23716.4	108116	102667	10.7	77.4	50.17	79.27	0.138	7.24638	1.22143e-05	2.85726	4.91313
A0A0E0VQY3	Trigger factor OS=Staphylococcus aureus subsp. aureus 71193 OX=1155084 GN=tig PE=3 SV=1	0	53.16	21	8	41	8	1	433	48.6	4.42	132.93	8.59839e+06	8.50128e+06	8.25316e+06	8.56639e+06	7.95631e+06	7.40624e+06	68330.6	27033.1	32511.3	83606.3	77042.9	70955.8	351.2	30.2	4.29	45.11	11.623	0.0860363	3.83313e-10	-3.53891	9.41645
A0A033V0E0	Triosephosphate isomerase OS=Staphylococcus aureus C0673 OX=1413510 GN=tpiA PE=3 SV=1	0	24.007	13	3	55	2	1	253	27	4.74	154.17	3.49371e+06	3.42039e+06	3.28709e+06	960506	840117	752497	1.32657e+06	1.32265e+06	1.30312e+06	934887	938129	985944	31.3	207.2	66.03	9.43	0.151	6.62252	1.04011e-06	2.72738	5.98292
A0A658WZQ1	Triosephosphate isomerase OS=Staphylococcus aureus OX=1280 GN=tpiA PE=3 SV=1	0	84.852	58	13	67	12	1	253	27.2	5.03	196.03	1.00075e+07	9.15368e+06	8.8388e+06	8.1515e+06	6.92207e+06	6.74879e+06	346744	288304	312113	242228	260050	271980	261.8	91.5	14.73	6.66	2.861	0.349528	0.00100997	-1.51652	2.99569
A0A6B8R5R8	Uncharacterized protein OS=Staphylococcus aureus OX=1280 GN=SAST44_00919 PE=3 SV=1	0	17.316	13	5	17	5	1	468	52.9	5.12	34.61	451459	450703	421753	459084	481530	471253	41216.5	41585.2	40172.8	27663.9	32752.8	21140	144.5	119.8	5.24	18.03	1.206	0.829187	0.055386	-0.27023	1.2566
A0A0E0VQ99	Uncharacterized protein OS=Staphylococcus aureus subsp. aureus 71193 OX=1155084 GN=ST398NM01_1920 PE=4 SV=1	0	13.53	18	4	8	4	1	208	23.4	5.73	16.61	2.17199e+06	2.18013e+06	2.15006e+06	1.32395e+06	1.29299e+06	1.12018e+06	1.83239e+06	1.89777e+06	1.74413e+06	2.3938e+06	2.33398e+06	2.55742e+06	14	184.6	30.15	24.27	0.076	13.1579	5.60054e-13	3.71786	12.2518
A0A0D1HS03	Uncharacterized protein OS=Staphylococcus aureus subsp. aureus OX=46170 GN=QU38_07655 PE=4 SV=1	0	5.064	16	2	8	2	1	118	13.2	9.06	21.01	1.21216e+06	1.10773e+06	1.20731e+06	1.26509e+06	1.39e+06	1.41765e+06	61513.5	45875.9	56478.1	80480.4	64817	76225.7	259.4	135.1	10.67	27.24	1.92	0.520833	0.000134277	-0.941106	3.872
A0A0E1VGN7	Universal stress protein OS=Staphylococcus aureus subsp. aureus USA300_TCH959 OX=450394 GN=HMPREF0776_2742 PE=3 SV=1	0	27.896	46	6	32	6	1	166	18.5	5.87	68.27	5.0058e+06	4.75653e+06	4.96479e+06	4.81786e+06	4.85131e+06	4.30367e+06	57000.3		24124.9	28217.5	23044.8		294.8	17.5	4.16	40.69	16.829	0.0594212	1.04416e-09	-4.07288	8.98123
A0A077ULD8	UPF0365 protein BN1321_260211 OS=Staphylococcus aureus OX=1280 GN=floA PE=3 SV=1	0	9.552	7	2	9	2	1	329	35.2	5.88	20.26	683963	577023	587046	661793	721627	604939	34509.9	16184.5	48533	42219.8	76672.1	40324.6	223.6	162.3	6.66	50.35	1.377	0.726216	0.141159	-0.461529	0.850291
A0A2X2K665	Uracil phosphoribosyltransferase OS=Staphylococcus aureus OX=1280 GN=upp PE=3 SV=1	0	10.026	11	2	6	2	1	215	23.8	6.8	17.19	981739	820409	807162	871287	879236	928842		27728.6	24612.5	24173.3	31264.2	32924.1	300	96.1	7.35	18.65	3.123	0.320205	3.00215e-06	-1.64293	5.52257
A0A133Q0M7	Uridylate kinase OS=Staphylococcus aureus OX=1280 GN=pyrH PE=3 SV=1	0	6.031	11	3	9	3	1	258	28.3	6.57	17.06	1.31013e+06	1.63413e+06	1.37259e+06	1.63088e+06	1.55959e+06	1.53691e+06	128497	126598	115102	102528	97841	101902	171.5	127.2	9.65	4.31	1.348	0.74184	0.00777424	-0.43082	2.10934
A0A033UTM3	Urocanate hydratase OS=Staphylococcus aureus C0673 OX=1413510 GN=hutU PE=3 SV=1	0	5.16	4	2	5	2	1	555	60.7	5.29	9.78	344307	419032	387712	458309	308416	349902	183654	178175	160737	117719	119541	100982	79.7	299.7	14.34	16.28	0.266	3.7594	1.68077e-06	1.9105	5.77449
A0A2S6DJM8	Zinc metalloprotease (Fragment) OS=Staphylococcus aureus OX=1280 GN=CSC87_13960 PE=3 SV=1	0	35.125	13	4	29	2	1	455	49.9	5.34	77.02	228753	265196	210076	145386	169606	158923	130335	122797	113261	88944			33.8	202.4	24.09	8.44	0.167	5.98802	3.86166e-09	2.58208	8.41323
